# Supplementary material for: The steroid hormone ecdysone regulates growth rate in response to oxygen availability
Source: Sci Rep. 2022 Mar 18;12:4730. doi: 10.1038/s41598-022-08563-9 (PMC8933497; doi:10.1038/s41598-022-08563-9)
Supplement: Supplementary file 1 — Supplementary Data. [file 41598_2022_8563_MOESM1_ESM.xlsx]

## Sheet: Allometric coefficient data
no	names	environment	femuralpha	conf	upperconf	lowerconf
1	femur	O2	0.462859	0.95	0.499709	0.43058
1	genital	O2	0.23311	0.95	0.333058	0.133378
1	palp	O2	0.449566	0.95	0.503212	0.395931
1	thorax	O2	0.556367	0.95	0.605229	0.508564
1	wing	O2	0.468795	0.95	0.521722	0.420504
1	femur	nutrition	0.520379	0.95	0.539548	0.500488
1	genital	nutrition	0.226396	0.95	0.254865	0.198442
1	palp	nutrition	0.448151	0.95	0.470667	0.426249
1	thorax	nutrition	0.516338	0.95	0.551148	0.48162
1	wing	nutrition	0.458809	0.95	0.472535	0.446674
1	femur	temperature	0.386506	0.95	0.444556	0.32894
1	genital	temperature	0.402288	0.95	0.470241	0.336373
1	palp	temperature	0.386465	0.95	0.453254	0.321982
1	thorax	temperature	0.622233	0.95	0.675059	0.571779
1	wing	temperature	0.390191	0.95	0.437718	0.345315

## Sheet: Lactate assay data
O2	conentration lactate (mM)	amount of lactate (nM) in cuvette	amount per mg larva	Average amount per mg larva
0.03	0	0.9094	5.54734	5.26064
0.03	0	0.898	5.4778
0.03	0	0.7798	4.75678
0.03	0	3.8992	23.7851	23.8339
0.03	0	3.4852	21.2597
0.03	0	4.3372	26.4569
0.03	0	0.6856	4.18216	4.62502
0.03	0	0.7528	4.59208
0.03	0	0.8362	5.10082
0.03	0	0.6022	3.67342	3.98208
0.03	0	0.5704	3.47944
0.03	0	0.7858	4.79338
0.03	0	0.5866	3.57826	3.31108
0.03	0	0.5158	3.14638
0.03	0	0.526	3.2086
0.03	0	0.6118	3.73198	3.39648
0.03	0	0.4726	2.88286
0.03	0	0.586	3.5746
0.03	0	3.043	18.5623	20.629
0.03	0	3.7732	23.0165
0.03	0	3.3292	20.3081
0.03	0	0.4672	2.84992	3.20738
0.03	0	0.4594	2.80234
0.03	0	0.6508	3.96988
0.03	30	15.33	93.513	94.7574
0.03	30	15.336	93.5496
0.03	30	15.936	97.2096
0.03	30	13.074	79.7514	84.729
0.03	30	14.136	86.2296
0.03	30	14.46	88.206
0.03	30	12.264	74.8104	80.7152
0.03	30	13.254	80.8494
0.03	30	14.178	86.4858
0.03	30	13.806	84.2166	80.8494
0.03	30	12.738	77.7018
0.03	30	13.218	80.6298
0.03	30	12.66	77.226	75.6766
0.03	30	12.084	73.7124
0.03	30	12.474	76.0914
0.03	30	15.228	92.8908	89.6822
0.03	30	13.962	85.1682
0.03	30	14.916	90.9876
0.03	30	12.324	75.1764	80.9958
0.03	30	12.918	78.7998
0.03	30	14.592	89.0112
0.03	30	13.704	83.5944	97.8196
0.03	30	17.478	106.616
0.03	30	16.926	103.249
0.03	15	11.16	68.076	70.7478
0.03	15	12.036	73.4196
0.03	15	12.768	77.8848	79.6233
0.03	15	13.338	81.3618
0.03	15	10.8	65.88	66.5205
0.03	15	11.01	67.161
0.03	15	11.07	67.527	61.0488
0.03	15	8.946	54.5706
0.03	15	11.898	72.5778	71.004
0.03	15	11.382	69.4302
0.03	15	12.27	74.847	78.2325
0.03	15	13.38	81.618
0.03	15	12.882	78.5802	79.6599
0.03	15	13.236	80.7396
0.03	15	12.582	76.7502	81.2886
0.03	45	14.07	85.827
0.03	45	13.71	83.631	97.173
0.03	45	18.15	110.715
0.03	45	18.786	114.595	107.97
0.03	45	16.614	101.345
0.03	45	14.658	89.4138	97.539
0.03	45	17.322	105.664
0.03	45	15.318	93.4398	94.7757
0.03	45	15.756	96.1116
0.03	45	16.284	99.3324	92.8725
0.03	45	14.166	86.4126
0.03	45	14.016	85.4976	83.2284
0.03	45	13.272	80.9592
0.03	45	12.252	74.7372	80.9958
0.03	45	14.304	87.2544
0.03	45	13.932	84.9852	84.9852
0.05	15	5.4772	33.4109	36.9245
0.05	15	5.9572	36.3389
0.05	15	6.7252	41.0237
0.05	15	6.6652	40.6577	41.8045
0.05	15	7.0372	42.9269
0.05	15	6.8572	41.8289
0.05	15	7.2592	44.2811	48.6243
0.05	15	8.6872	52.9919
0.05	15	7.9672	48.5999
0.05	15	5.8492	35.6801	37.9615
0.05	15	6.0472	36.8879
0.05	15	6.7732	41.3165
0.05	15	4.5052	27.4817	30.3487
0.05	15	5.0692	30.9221
0.05	15	5.3512	32.6423
0.05	15	5.4712	33.3743	32.8253
0.05	15	5.2192	31.8371
0.05	15	5.4532	33.2645
0.05	15	4.2112	25.6883	28.5797
0.05	15	4.7752	29.1287
0.05	15	5.0692	30.9221
0.05	15	2.6188	15.9747	17.2081
0.05	15	2.9554	18.0279
0.05	15	2.8888	17.6217
0.05	0	0.9094	5.54734	5.26064
0.05	0	0.898	5.4778
0.05	0	0.7798	4.75678
0.05	0	3.8992	23.7851	23.8339
0.05	0	3.4852	21.2597
0.05	0	4.3372	26.4569
0.05	0	0.6856	4.18216	4.62502
0.05	0	0.7528	4.59208
0.05	0	0.8362	5.10082
0.05	0	0.6022	3.67342	3.98208
0.05	0	0.5704	3.47944
0.05	0	0.7858	4.79338
0.05	0	0.5866	3.57826	3.31108
0.05	0	0.5158	3.14638
0.05	0	0.526	3.2086
0.05	0	0.6118	3.73198	3.39648
0.05	0	0.4726	2.88286
0.05	0	0.586	3.5746
0.05	0	3.043	18.5623	20.629
0.05	0	3.7732	23.0165
0.05	0	3.3292	20.3081
0.05	0	0.4672	2.84992	3.20738
0.05	0	0.4594	2.80234
0.05	0	0.6508	3.96988
0.05	45	11.5912	70.7063	73.4513
0.05	45	12.6712	77.2943
0.05	45	11.8612	72.3533
0.05	45	10.8832	66.3875	60.3851
0.05	45	10.1872	62.1419
0.05	45	8.6272	52.6259
0.05	45	9.1732	55.9565	54.4803
0.05	45	8.4772	51.7109
0.05	45	9.1432	55.7735
0.05	45	14.3872	87.7619	88.9331
0.05	45	14.9992	91.4951
0.05	45	14.3512	87.5423
0.05	45	6.1912	37.7663	36.2779
0.05	45	5.4532	33.2645
0.05	45	6.1972	37.8029
0.05	45	5.5792	34.0331	33.3499
0.05	45	5.1772	31.5809
0.05	45	5.6452	34.4357
0.05	45	10.9732	66.9365	66.1069
0.05	45	10.8112	65.9483
0.05	45	10.7272	65.4359
0.05	45	5.7472	35.0579	33.0327
0.05	45	5.4232	33.0815
0.05	45	5.0752	30.9587
0.05	30	8.4352	51.4547	56.9813
0.05	30	9.5212	58.0793
0.05	30	10.0672	61.4099
0.05	30	9.0592	55.2611	52.9065
0.05	30	9.0292	55.0781
0.05	30	7.9312	48.3803
0.05	30	6.6952	40.8407	23.8827
0.05	30	6.9352	42.3047
0.05	30	-1.8848	-11.4973
0.05	30	10.1872	62.1419	62.4591
0.05	30	10.4032	63.4595
0.05	30	10.1272	61.7759
0.05	30	8.1412	49.6613	53.5165
0.05	30	9.7552	59.5067
0.05	30	8.4232	51.3815
0.05	30	7.4392	45.3791	47.1847
0.05	30	6.9892	42.6341
0.05	30	8.7772	53.5409
0.05	30	6.8992	42.0851	52.3209
0.05	30	9.6592	58.9211
0.05	30	9.1732	55.9565
0.05	30	4.4992	27.4451	23.3642
0.05	30	3.1612	19.2833
0.1	0	0.9094	5.54734	5.26064
0.1	0	0.898	5.4778
0.1	0	0.7798	4.75678
0.1	0	3.8992	23.7851	23.8339
0.1	0	3.4852	21.2597
0.1	0	4.3372	26.4569
0.1	0	0.6856	4.18216	4.62502
0.1	0	0.7528	4.59208
0.1	0	0.8362	5.10082
0.1	0	0.6022	3.67342	3.98208
0.1	0	0.5704	3.47944
0.1	0	0.7858	4.79338
0.1	0	0.5866	3.57826	3.31108
0.1	0	0.5158	3.14638
0.1	0	0.526	3.2086
0.1	0	0.6118	3.73198	3.39648
0.1	0	0.4726	2.88286
0.1	0	0.586	3.5746
0.1	0	3.043	18.5623	20.629
0.1	0	3.7732	23.0165
0.1	0	3.3292	20.3081
0.1	0	0.4672	2.84992	3.20738
0.1	0	0.4594	2.80234
0.1	0	0.6508	3.96988
0.1	30	1.7076	10.4164	11.3606
0.1	30	1.9068	11.6315
0.1	30	1.9728	12.0341
0.1	30	2.7048	16.4993	19.7445
0.1	30	3.4548	21.0743
0.1	30	3.5508	21.6599
0.1	30	2.1888	13.3517	11.8999
0.1	30	1.8168	11.0825
0.1	30	1.8468	11.2655
0.1	30	1.011	6.1671	4.34442
0.1	30	0.4518	2.75598
0.1	30	0.6738	4.11018
0.1	30	2.5128	15.3281	17.3411
0.1	30	3.0588	18.6587
0.1	30	2.9568	18.0365
0.1	30	1.9128	11.6681	11.0081
0.1	30	1.623	9.9003
0.1	30	1.878	11.4558
0.1	30	0.4434	2.70474	3.99306
0.1	30	0.7686	4.68846
0.1	30	0.7518	4.58598
0.1	30	1.0032	6.11952	6.1122
0.1	30	1.044	6.3684
0.1	30	0.9588	5.84868
0.1	15	1.8456	11.2582	12.6416
0.1	15	2.0988	12.8027
0.1	15	2.2728	13.8641
0.1	15	0.7974	4.86414	5.68276
0.1	15	0.729	4.4469
0.1	15	1.2684	7.73724
0.1	15	1.4316	8.73276	7.50788
0.1	15	1.155	7.0455
0.1	15	1.1058	6.74538
0.1	15	0.4206	2.56566	3.6417
0.1	15	0.6816	4.15776
0.1	15	0.6888	4.20168
0.1	15	1.7838	10.8812	10.4554
0.1	15	1.6662	10.1638
0.1	15	1.692	10.3212
0.1	15	3.3048	20.1593	18.2195
0.1	15	2.5548	15.5843
0.1	15	3.1008	18.9149
0.1	15	1.587	9.6807	10.1516
0.1	15	1.5528	9.47208
0.1	15	1.8528	11.3021
0.1	15	2.0808	12.6929	13.0467
0.1	15	2.2848	13.9373
0.1	15	2.0508	12.5099
0.1	45	3.4668	21.1475	21.0377
0.1	45	3.4308	20.9279
0.1	45	3.4488	21.0377
0.1	45	1.0668	6.50748	6.06584
0.1	45	0.9282	5.66202
0.1	45	0.9882	6.02802
0.1	45	1.341	8.1801	7.41882
0.1	45	1.2372	7.54692
0.1	45	1.0704	6.52944
0.1	45	1.2318	7.51398	6.94058
0.1	45	0.7218	4.40298
0.1	45	1.4598	8.90478
0.1	45	1.806	11.0166	10.8848
0.1	45	1.6758	10.2224
0.1	45	1.8714	11.4155
0.1	45	1.6116	9.83076	9.06948
0.1	45	1.5948	9.72828
0.1	45	1.254	7.6494
0.1	45	1.2792	7.80312	7.90682
0.1	45	1.3458	8.20938
0.1	45	1.2636	7.70796
0.1	45	2.4828	15.1451	15.2549
0.1	45	2.4168	14.7425
0.1	45	2.6028	15.8771

## Sheet: E19 GC25 data
ID	genotype	condition	raw pupal size (µm2)	log pupa area (µm2)
133	E19/GC25	Normoxia	577496	13.2665
84	E19/GC25	Normoxia	579769	13.2704
165	E19/GC25	Normoxia	591604	13.2906
147	E19/GC25	Normoxia	595615	13.2973
110	E19/GC25	Normoxia	597267	13.3001
124	E19/GC25	Normoxia	612378	13.3251
34	E19/GC25	Normoxia	663657	13.4055
166	E19/GC25	Normoxia	686747	13.4397
302	E19/TM2	Normoxia	695107	13.4518
64	E19/GC25	Normoxia	700686	13.4598
72	E19/GC25	Normoxia	730018	13.5008
67	E19/GC25	Normoxia	766553	13.5497
35	E19/GC25	Normoxia	819851	13.6169
49	E19/GC25	Normoxia	846090	13.6484
27	E19/GC25	Normoxia	857812	13.6621
70	E19/GC25	Normoxia	877287	13.6846
155	E19/GC25	Normoxia	881481	13.6894
31	E19/GC25	Normoxia	907523	13.7185
74	E19/GC25	Normoxia	909274	13.7204
401	E19/GC25	Hypoxia	911421	13.7228
39	E19/GC25	Normoxia	918736	13.7308
44	E19/GC25	Normoxia	927634	13.7404
22	E19/GC25	Normoxia	937660	13.7511
29	E19/GC25	Normoxia	984830	13.8002
353	E19/TM2	Hypoxia	988134	13.8036
164	E19/GC25	Normoxia	995958	13.8115
413	E19/GC25	Hypoxia	997003	13.8125
103	E19/GC25	Normoxia	1.00154e+06	13.817
407	E19/GC25	Hypoxia	1.00648e+06	13.822
291	E19/TM2	Normoxia	1.02331e+06	13.8386
403	E19/GC25	Hypoxia	1.02964e+06	13.8447
394	E19/GC25	Hypoxia	1.03318e+06	13.8482
136	E19/GC25	Normoxia	1.04156e+06	13.8562
62	E19/GC25	Normoxia	1.06095e+06	13.8747
277	E19/TM2	Normoxia	1.06846e+06	13.8817
38	E19/GC25	Normoxia	1.07626e+06	13.889
81	E19/GC25	Normoxia	1.0773e+06	13.89
399	E19/GC25	Hypoxia	1.08079e+06	13.8932
128	E19/GC25	Normoxia	1.08508e+06	13.8972
356	E19/TM2	Hypoxia	1.09859e+06	13.9095
15	E19/GC25	Normoxia	1.12625e+06	13.9344
409	E19/GC25	Hypoxia	1.13156e+06	13.9391
4	E19/GC25	Normoxia	1.13224e+06	13.9397
395	E19/GC25	Hypoxia	1137691	13.9445
405	E19/GC25	Hypoxia	1.14433e+06	13.9503
56	E19/GC25	Normoxia	1.14564e+06	13.9515
14	E19/GC25	Normoxia	1.15563e+06	13.9602
51	E19/GC25	Normoxia	1.16092e+06	13.9647
46	E19/GC25	Normoxia	1167673	13.9705
58	E19/GC25	Normoxia	1.17424e+06	13.9761
25	E19/GC25	Normoxia	1189012	13.9886
404	E19/GC25	Hypoxia	1.19136e+06	13.9906
40	E19/GC25	Normoxia	1.19504e+06	13.9937
21	E19/GC25	Normoxia	1.19946e+06	13.9974
6	E19/GC25	Normoxia	1.20127e+06	13.9989
16	E19/GC25	Normoxia	1.20189e+06	13.9994
410	E19/GC25	Hypoxia	1.20233e+06	13.9998
41	E19/GC25	Normoxia	1.20599e+06	14.0028
42	E19/GC25	Normoxia	1.20853e+06	14.0049
388	E19/GC25	Normoxia	1.21237e+06	14.0081
402	E19/GC25	Hypoxia	1.22943e+06	14.0221
79	E19/GC25	Normoxia	1.23025e+06	14.0227
52	E19/GC25	Normoxia	1.23081e+06	14.0232
392	E19/GC25	Hypoxia	1.2374e+06	14.0285
36	E19/GC25	Normoxia	1.23885e+06	14.0297
422	E19/GC25	Hypoxia	1.25179e+06	14.0401
270	E19/TM2	Normoxia	1.26286e+06	14.0489
391	E19/GC25	Hypoxia	1.26725e+06	14.0524
421	E19/GC25	Hypoxia	1.26796e+06	14.0529
28	E19/GC25	Normoxia	1.26919e+06	14.0539
419	E19/GC25	Hypoxia	1.27173e+06	14.0559
398	E19/GC25	Hypoxia	1.27191e+06	14.056
415	E19/GC25	Hypoxia	1271939	14.0561
12	E19/GC25	Normoxia	1.27529e+06	14.0587
78	E19/GC25	Normoxia	1.27629e+06	14.0595
141	E19/GC25	Normoxia	1.28053e+06	14.0628
161	E19/GC25	Normoxia	1.28256e+06	14.0644
418	E19/GC25	Hypoxia	1.29513e+06	14.0741
9	E19/GC25	Normoxia	1.2985e+06	14.0767
65	E19/GC25	Normoxia	1298687	14.0769
330	E19/TM2	Hypoxia	1.30312e+06	14.0803
397	E19/GC25	Hypoxia	1.3061e+06	14.0826
129	E19/GC25	Normoxia	1.30887e+06	14.0847
167	E19/GC25	Normoxia	1309872	14.0854
8	E19/GC25	Normoxia	1.31191e+06	14.087
32	E19/GC25	Normoxia	1.31477e+06	14.0892
24	E19/GC25	Normoxia	1.31796e+06	14.0916
18	E19/GC25	Normoxia	1.32077e+06	14.0937
17	E19/GC25	Normoxia	1.32364e+06	14.0959
20	E19/GC25	Normoxia	1.33161e+06	14.1019
13	E19/GC25	Normoxia	1.33389e+06	14.1036
68	E19/GC25	Normoxia	1335942	14.1051
170	E19/GC25	Normoxia	1.33833e+06	14.1069
10	E19/GC25	Normoxia	1343780	14.111
102	E19/GC25	Normoxia	1.34588e+06	14.1126
30	E19/GC25	Normoxia	1.34806e+06	14.1142
19	E19/GC25	Normoxia	1.34867e+06	14.1146
118	E19/GC25	Normoxia	1.35056e+06	14.116
131	E19/GC25	Normoxia	1353468	14.1182
2	E19/GC25	Normoxia	1.35537e+06	14.1196
396	E19/GC25	Hypoxia	1.35951e+06	14.1226
109	E19/GC25	Normoxia	1.35989e+06	14.1229
400	E19/GC25	Hypoxia	1.36451e+06	14.1263
59	E19/GC25	Normoxia	1365924	14.1273
97	E19/GC25	Normoxia	1.38249e+06	14.1394
3	E19/GC25	Normoxia	1.3864e+06	14.1422
107	E19/GC25	Normoxia	1386571	14.1423
314	E19/TM2	Hypoxia	1.38705e+06	14.1427
113	E19/GC25	Normoxia	1.38766e+06	14.1431
420	E19/GC25	Hypoxia	1.39158e+06	14.146
393	E19/GC25	Hypoxia	1.39461e+06	14.1481
45	E19/GC25	Normoxia	1.3963e+06	14.1493
123	E19/GC25	Normoxia	1.39675e+06	14.1497
125	E19/GC25	Normoxia	1.3977e+06	14.1503
408	E19/GC25	Hypoxia	1.39812e+06	14.1506
414	E19/GC25	Hypoxia	1399253	14.1514
130	E19/GC25	Normoxia	1.39931e+06	14.1515
390	E19/GC25	Normoxia	1.40105e+06	14.1527
100	E19/GC25	Normoxia	1.40199e+06	14.1534
94	E19/GC25	Normoxia	1.40226e+06	14.1536
169	E19/GC25	Normoxia	1.40273e+06	14.1539
5	E19/GC25	Normoxia	1.4035e+06	14.1545
323	E19/TM2	Hypoxia	1.40565e+06	14.156
416	E19/GC25	Hypoxia	1405947	14.1562
75	E19/GC25	Normoxia	1.40701e+06	14.157
411	E19/GC25	Hypoxia	1.41335e+06	14.1615
112	E19/GC25	Normoxia	1.41407e+06	14.162
412	E19/GC25	Hypoxia	1.41647e+06	14.1637
382	E19/GC25	Normoxia	1.4195e+06	14.1658
26	E19/GC25	Normoxia	1.42713e+06	14.1712
359	E19/TM2	Hypoxia	1.43285e+06	14.1752
163	E19/GC25	Normoxia	1.43292e+06	14.1752
23	E19/GC25	Normoxia	1.43521e+06	14.1768
95	E19/GC25	Normoxia	1.43573e+06	14.1772
157	E19/GC25	Normoxia	1.44509e+06	14.1837
116	E19/GC25	Normoxia	1.44552e+06	14.184
386	E19/GC25	Normoxia	1.44923e+06	14.1865
93	E19/GC25	Normoxia	1.45525e+06	14.1907
389	E19/GC25	Normoxia	1458299	14.1928
160	E19/GC25	Normoxia	1.46012e+06	14.194
120	E19/GC25	Normoxia	1.46093e+06	14.1946
60	E19/GC25	Normoxia	1.46138e+06	14.1949
114	E19/GC25	Normoxia	1.46242e+06	14.1956
11	E19/GC25	Normoxia	1.46412e+06	14.1968
71	E19/GC25	Normoxia	1.46833e+06	14.1996
111	E19/GC25	Normoxia	1.46871e+06	14.1999
347	E19/TM2	Hypoxia	1.46953e+06	14.2005
152	E19/GC25	Normoxia	1.47063e+06	14.2012
334	E19/TM2	Hypoxia	1.48005e+06	14.2076
365	E19/TM2	Hypoxia	1.48053e+06	14.2079
406	E19/GC25	Hypoxia	1.48085e+06	14.2081
358	E19/TM2	Hypoxia	1.48443e+06	14.2105
127	E19/GC25	Normoxia	1485287	14.2111
105	E19/GC25	Normoxia	1.48808e+06	14.213
101	E19/GC25	Normoxia	1489086	14.2137
138	E19/GC25	Normoxia	1.48923e+06	14.2138
154	E19/GC25	Normoxia	1.49397e+06	14.2169
140	E19/GC25	Normoxia	1.49514e+06	14.2177
85	E19/GC25	Normoxia	1.49781e+06	14.2195
272	E19/TM2	Normoxia	1504437	14.2239
96	E19/GC25	Normoxia	1.50465e+06	14.2241
171	E19/GC25	Normoxia	1508702	14.2268
151	E19/GC25	Normoxia	1.51161e+06	14.2287
77	E19/GC25	Normoxia	1.53094e+06	14.2414
98	E19/GC25	Normoxia	1.53196e+06	14.2421
310	E19/TM2	Normoxia	1.53469e+06	14.2438
333	E19/TM2	Hypoxia	1534998	14.244
86	E19/GC25	Normoxia	1.54943e+06	14.2534
1	E19/GC25	Normoxia	1.55717e+06	14.2584
90	E19/GC25	Normoxia	1.56316e+06	14.2622
148	E19/GC25	Normoxia	1.56747e+06	14.265
159	E19/GC25	Normoxia	1.56987e+06	14.2665
132	E19/GC25	Normoxia	1.57029e+06	14.2668
294	E19/TM2	Normoxia	1.57799e+06	14.2717
417	E19/GC25	Hypoxia	1.57968e+06	14.2727
384	E19/GC25	Normoxia	1.58325e+06	14.275
126	E19/GC25	Normoxia	1.58561e+06	14.2765
143	E19/GC25	Normoxia	1.5866e+06	14.2771
156	E19/GC25	Normoxia	1.587e+06	14.2774
43	E19/GC25	Normoxia	1.58721e+06	14.2775
104	E19/GC25	Normoxia	1.58904e+06	14.2786
153	E19/GC25	Normoxia	1.58927e+06	14.2788
108	E19/GC25	Normoxia	1.58967e+06	14.279
346	E19/TM2	Hypoxia	1.59115e+06	14.28
351	E19/TM2	Hypoxia	1.59885e+06	14.2848
282	E19/TM2	Normoxia	1.59926e+06	14.285
146	E19/GC25	Normoxia	1.60243e+06	14.287
137	E19/GC25	Normoxia	1.60249e+06	14.2871
91	E19/GC25	Normoxia	1.60444e+06	14.2883
269	E19/TM2	Normoxia	1614677	14.2946
363	E19/TM2	Hypoxia	1.61982e+06	14.2978
366	E19/TM2	Hypoxia	1621597	14.2989
362	E19/TM2	Hypoxia	1627133	14.3023
119	E19/GC25	Normoxia	1629336	14.3037
372	E19/TM2	Hypoxia	1.64572e+06	14.3137
99	E19/GC25	Normoxia	1.6482e+06	14.3152
144	E19/GC25	Normoxia	1651706	14.3173
290	E19/TM2	Normoxia	1.65172e+06	14.3173
158	E19/GC25	Normoxia	1.66161e+06	14.3233
380	E19/TM2	Hypoxia	1.67008e+06	14.3284
354	E19/TM2	Hypoxia	1.67144e+06	14.3292
145	E19/GC25	Normoxia	1.67207e+06	14.3296
142	E19/GC25	Normoxia	1.6736e+06	14.3305
357	E19/TM2	Hypoxia	1.67391e+06	14.3307
381	E19/GC25	Normoxia	1.68184e+06	14.3354
350	E19/TM2	Hypoxia	1.68885e+06	14.3396
344	E19/TM2	Hypoxia	1690910	14.3408
318	E19/TM2	Hypoxia	1.69153e+06	14.3411
345	E19/TM2	Hypoxia	1.69335e+06	14.3422
378	E19/TM2	Hypoxia	1.69958e+06	14.3459
367	E19/TM2	Hypoxia	1.71949e+06	14.3575
250	E19/TM2	Normoxia	1.72139e+06	14.3586
355	E19/TM2	Hypoxia	1728165	14.3626
252	E19/TM2	Normoxia	1.7289e+06	14.363
242	E19/TM2	Normoxia	1.74121e+06	14.3701
377	E19/TM2	Hypoxia	1.74229e+06	14.3707
274	E19/TM2	Normoxia	1.75627e+06	14.3787
328	E19/TM2	Hypoxia	1.771e+06	14.3871
321	E19/TM2	Hypoxia	1.78872e+06	14.397
327	E19/TM2	Hypoxia	1.7972e+06	14.4017
106	E19/GC25	Normoxia	1.80376e+06	14.4054
332	E19/TM2	Hypoxia	1.81705e+06	14.4127
336	E19/TM2	Hypoxia	1.81931e+06	14.414
329	E19/TM2	Hypoxia	1.82062e+06	14.4147
375	E19/TM2	Hypoxia	1.83175e+06	14.4208
348	E19/TM2	Hypoxia	1.84158e+06	14.4261
376	E19/TM2	Hypoxia	1.84215e+06	14.4264
338	E19/TM2	Hypoxia	1.84894e+06	14.4301
369	E19/TM2	Hypoxia	1.86262e+06	14.4375
273	E19/TM2	Normoxia	1.866e+06	14.4393
280	E19/TM2	Normoxia	1.87091e+06	14.4419
352	E19/TM2	Hypoxia	1.87265e+06	14.4429
360	E19/TM2	Hypoxia	1.873e+06	14.4431
337	E19/TM2	Hypoxia	1.8743e+06	14.4437
253	E19/TM2	Normoxia	1.87443e+06	14.4438
349	E19/TM2	Hypoxia	1882015	14.4479
340	E19/TM2	Hypoxia	1.88819e+06	14.4511
265	E19/TM2	Normoxia	1895389	14.4549
361	E19/TM2	Hypoxia	1.89707e+06	14.4558
370	E19/TM2	Hypoxia	1.9052e+06	14.4601
317	E19/TM2	Hypoxia	1.92197e+06	14.4689
339	E19/TM2	Hypoxia	1.92257e+06	14.4692
239	E19/TM2	Normoxia	1.93089e+06	14.4735
268	E19/TM2	Normoxia	1.93335e+06	14.4748
292	E19/TM2	Normoxia	1.95066e+06	14.4837
319	E19/TM2	Hypoxia	1.95218e+06	14.4845
374	E19/TM2	Hypoxia	1.95876e+06	14.4878
289	E19/TM2	Normoxia	1.98428e+06	14.5008
373	E19/TM2	Hypoxia	1991111	14.5042
293	E19/TM2	Normoxia	1.99742e+06	14.5074
298	E19/TM2	Normoxia	2.00631e+06	14.5118
313	E19/TM2	Normoxia	2.01426e+06	14.5158
331	E19/TM2	Hypoxia	2.01837e+06	14.5178
335	E19/TM2	Hypoxia	2.02101e+06	14.5191
341	E19/TM2	Hypoxia	2.03805e+06	14.5275
368	E19/TM2	Hypoxia	2.04235e+06	14.5296
364	E19/TM2	Hypoxia	2.05542e+06	14.536
285	E19/TM2	Normoxia	2.06107e+06	14.5387
288	E19/TM2	Normoxia	2.06662e+06	14.5414
324	E19/TM2	Hypoxia	2.07648e+06	14.5462
343	E19/TM2	Hypoxia	2.07765e+06	14.5467
251	E19/TM2	Normoxia	2.07943e+06	14.5476
262	E19/TM2	Normoxia	2.08203e+06	14.5489
342	E19/TM2	Hypoxia	2.08473e+06	14.5501
326	E19/TM2	Hypoxia	2085675	14.5506
297	E19/TM2	Normoxia	2.08743e+06	14.5514
275	E19/TM2	Normoxia	2.10028e+06	14.5576
371	E19/TM2	Hypoxia	2.10557e+06	14.5601
315	E19/TM2	Hypoxia	2.10682e+06	14.5607
271	E19/TM2	Normoxia	2.12318e+06	14.5684
379	E19/TM2	Hypoxia	2.15276e+06	14.5823
257	E19/TM2	Normoxia	2.15663e+06	14.5841
303	E19/TM2	Normoxia	2.15723e+06	14.5843
316	E19/TM2	Hypoxia	2158914	14.5851
284	E19/TM2	Normoxia	2.19056e+06	14.5997
255	E19/TM2	Normoxia	2.23551e+06	14.62
322	E19/TM2	Hypoxia	2237449	14.6208
234	E19/TM2	Normoxia	2.24027e+06	14.6221
320	E19/TM2	Hypoxia	2.24109e+06	14.6225
296	E19/TM2	Normoxia	2247363	14.6253
235	E19/TM2	Normoxia	2.2475e+06	14.6253
278	E19/TM2	Normoxia	2259706	14.6307
325	E19/TM2	Hypoxia	2.26428e+06	14.6328
308	E19/TM2	Normoxia	2.26517e+06	14.6332
236	E19/TM2	Normoxia	2280226	14.6398
240	E19/TM2	Normoxia	2.28408e+06	14.6415
279	E19/TM2	Normoxia	2.31227e+06	14.6537
254	E19/TM2	Normoxia	2.32803e+06	14.6605
256	E19/TM2	Normoxia	2345288	14.6679
312	E19/TM2	Normoxia	2.35654e+06	14.6727
247	E19/TM2	Normoxia	2363393	14.6756
304	E19/TM2	Normoxia	2.37328e+06	14.6798
276	E19/TM2	Normoxia	2.38516e+06	14.6848
299	E19/TM2	Normoxia	2.39196e+06	14.6876
244	E19/TM2	Normoxia	2.42203e+06	14.7001
237	E19/TM2	Normoxia	2.42511e+06	14.7014
241	E19/TM2	Normoxia	2.47232e+06	14.7207
259	E19/TM2	Normoxia	2476274	14.7223
309	E19/TM2	Normoxia	2.48945e+06	14.7276
263	E19/TM2	Normoxia	2.49275e+06	14.7289
300	E19/TM2	Normoxia	2.5098e+06	14.7357
238	E19/TM2	Normoxia	2.51945e+06	14.7395
301	E19/TM2	Normoxia	2563466	14.7569
311	E19/TM2	Normoxia	2.57019e+06	14.7595
245	E19/TM2	Normoxia	2.59331e+06	14.7684
266	E19/TM2	Normoxia	2.59767e+06	14.7701
258	E19/TM2	Normoxia	2627949	14.7817
307	E19/TM2	Normoxia	2.64909e+06	14.7897
260	E19/TM2	Normoxia	2.66395e+06	14.7953
261	E19/TM2	Normoxia	2.68003e+06	14.8013
281	E19/TM2	Normoxia	2.68683e+06	14.8039
243	E19/TM2	Normoxia	2710283	14.8126
287	E19/TM2	Normoxia	2.75922e+06	14.8305
248	E19/TM2	Normoxia	2.7808e+06	14.8382
249	E19/TM2	Normoxia	2.80996e+06	14.8487
246	E19/TM2	Normoxia	2.81198e+06	14.8494
267	E19/TM2	Normoxia	2.9944e+06	14.9123
264	E19/TM2	Normoxia	3355524	15.0261
7	E19/GC25	Normoxia		#NUM!
33	E19/GC25	Normoxia		#NUM!
37	E19/GC25	Normoxia		#NUM!
47	E19/GC25	Normoxia		#NUM!
48	E19/GC25	Normoxia		#NUM!
50	E19/GC25	Normoxia		#NUM!
53	E19/GC25	Normoxia		#NUM!
54	E19/GC25	Normoxia		#NUM!
55	E19/GC25	Normoxia		#NUM!
57	E19/GC25	Normoxia		#NUM!
61	E19/GC25	Normoxia		#NUM!
63	E19/GC25	Normoxia		#NUM!
66	E19/GC25	Normoxia		#NUM!
69	E19/GC25	Normoxia		#NUM!
73	E19/GC25	Normoxia		#NUM!
76	E19/GC25	Normoxia		#NUM!
80	E19/GC25	Normoxia		#NUM!
82	E19/GC25	Normoxia		#NUM!
83	E19/GC25	Normoxia		#NUM!
87	E19/GC25	Normoxia		#NUM!
88	E19/GC25	Normoxia		#NUM!
89	E19/GC25	Normoxia		#NUM!
92	E19/GC25	Normoxia		#NUM!
115	E19/GC25	Normoxia		#NUM!
117	E19/GC25	Normoxia		#NUM!
121	E19/GC25	Normoxia		#NUM!
122	E19/GC25	Normoxia		#NUM!
134	E19/GC25	Normoxia		#NUM!
135	E19/GC25	Normoxia		#NUM!
139	E19/GC25	Normoxia		#NUM!
149	E19/GC25	Normoxia		#NUM!
150	E19/GC25	Normoxia		#NUM!
162	E19/GC25	Normoxia		#NUM!
168	E19/GC25	Normoxia		#NUM!
283	E19/TM2	Normoxia		#NUM!
286	E19/TM2	Normoxia		#NUM!
295	E19/TM2	Normoxia		#NUM!
305	E19/TM2	Normoxia		#NUM!
306	E19/TM2	Normoxia		#NUM!
383	E19/GC25	Normoxia		#NUM!
385	E19/GC25	Normoxia		#NUM!
387	E19/GC25	Normoxia		#NUM!

## Sheet: Smt3i data
time	time (h AL3)	O2	genotype	mass (mg)	log mass (mg)
72	0	Normoxia	Control	418	6.03548
72	0	Normoxia	Control	443	6.09357
72	0	Normoxia	Control	455	6.1203
72	0	Normoxia	Control	390	5.96615
72	0	Normoxia	Control	407	6.00881
72	0	Normoxia	Control	263	5.57215
72	0	Normoxia	Control	359	5.88332
72	0	Normoxia	Control	457	6.12468
72	0	Normoxia	Control	286	5.65599
72	0	Normoxia	Control	349	5.85507
72	0	Normoxia	Control	472	6.15698
72	0	Normoxia	Control	252	5.52943
72	0	Normoxia	Control	441	6.08904
72	0	Normoxia	Control	335	5.81413
72	0	Normoxia	Control	323	5.77765
72	0	Normoxia	Control	390	5.96615
72	0	Normoxia	Control	457	6.12468
72	0	Normoxia	Control	368	5.90808
72	0	Normoxia	Control	244	5.49717
72	0	Normoxia	Control	216	5.37528
72	0	Normoxia	Control	475	6.16331
72	0	Normoxia	Control	360	5.8861
72	0	Normoxia	Control	384	5.95064
72	0	Normoxia	Control	447	6.10256
72	0	Normoxia	Control	290	5.66988
72	0	Normoxia	Control	522	6.25767
72	0	Normoxia	Control	382	5.94542
72	0	Normoxia	Control	307	5.72685
72	0	Normoxia	Control	490	6.19441
72	0	Normoxia	Control	492	6.19848
72	0	Normoxia	Control	518	6.24998
72	0	Normoxia	Control	359	5.88332
72	0	Normoxia	Control	442	6.09131
72	0	Normoxia	Control	424	6.04973
72	0	Normoxia	Control	370	5.9135
72	0	Normoxia	Control	337	5.82008
72	0	Normoxia	Control	300	5.70378
72	0	Normoxia	Control	340	5.82895
72	0	Normoxia	Control	373	5.92158
72	0	Normoxia	Control	440	6.08677
72	0	Normoxia	Control	476	6.16542
72	0	Normoxia	Control	572	6.34914
72	0	Normoxia	Control	521	6.25575
72	0	Normoxia	Control	275	5.61677
72	0	Normoxia	Control	415	6.02828
72	0	Normoxia	Control	469	6.1506
72	0	Normoxia	Control	428	6.05912
72	0	Normoxia	Control	501	6.21661
72	0	Normoxia	Control	417	6.03309
72	0	Normoxia	Control	298	5.69709
72	0	Normoxia	Control	532	6.27664
72	0	Normoxia	Control	445	6.09807
72	0	Normoxia	Control	365	5.8999
72	0	Normoxia	Control	433	6.07074
72	0	Normoxia	Control	270	5.59842
72	0	Normoxia	Control	424	6.04973
72	0	Normoxia	Control	302	5.71043
72	0	Normoxia	Control	449	6.10702
72	0	Normoxia	Control	441	6.08904
72	0	Normoxia	Control	401	5.99396
72	0	Hypoxia	Control	418	6.03548
72	0	Hypoxia	Control	443	6.09357
72	0	Hypoxia	Control	455	6.1203
72	0	Hypoxia	Control	390	5.96615
72	0	Hypoxia	Control	407	6.00881
72	0	Hypoxia	Control	263	5.57215
72	0	Hypoxia	Control	359	5.88332
72	0	Hypoxia	Control	457	6.12468
72	0	Hypoxia	Control	286	5.65599
72	0	Hypoxia	Control	349	5.85507
72	0	Hypoxia	Control	472	6.15698
72	0	Hypoxia	Control	252	5.52943
72	0	Hypoxia	Control	441	6.08904
72	0	Hypoxia	Control	335	5.81413
72	0	Hypoxia	Control	323	5.77765
72	0	Hypoxia	Control	390	5.96615
72	0	Hypoxia	Control	457	6.12468
72	0	Hypoxia	Control	368	5.90808
72	0	Hypoxia	Control	244	5.49717
72	0	Hypoxia	Control	216	5.37528
72	0	Hypoxia	Control	475	6.16331
72	0	Hypoxia	Control	360	5.8861
72	0	Hypoxia	Control	384	5.95064
72	0	Hypoxia	Control	447	6.10256
72	0	Hypoxia	Control	290	5.66988
72	0	Hypoxia	Control	522	6.25767
72	0	Hypoxia	Control	382	5.94542
72	0	Hypoxia	Control	307	5.72685
72	0	Hypoxia	Control	490	6.19441
72	0	Hypoxia	Control	492	6.19848
72	0	Hypoxia	Control	518	6.24998
72	0	Hypoxia	Control	359	5.88332
72	0	Hypoxia	Control	442	6.09131
72	0	Hypoxia	Control	424	6.04973
72	0	Hypoxia	Control	370	5.9135
72	0	Hypoxia	Control	337	5.82008
72	0	Hypoxia	Control	300	5.70378
72	0	Hypoxia	Control	340	5.82895
72	0	Hypoxia	Control	373	5.92158
72	0	Hypoxia	Control	440	6.08677
72	0	Hypoxia	Control	476	6.16542
72	0	Hypoxia	Control	572	6.34914
72	0	Hypoxia	Control	521	6.25575
72	0	Hypoxia	Control	275	5.61677
72	0	Hypoxia	Control	415	6.02828
72	0	Hypoxia	Control	469	6.1506
72	0	Hypoxia	Control	428	6.05912
72	0	Hypoxia	Control	501	6.21661
72	0	Hypoxia	Control	417	6.03309
72	0	Hypoxia	Control	298	5.69709
72	0	Hypoxia	Control	532	6.27664
72	0	Hypoxia	Control	445	6.09807
72	0	Hypoxia	Control	365	5.8999
72	0	Hypoxia	Control	433	6.07074
72	0	Hypoxia	Control	270	5.59842
72	0	Hypoxia	Control	424	6.04973
72	0	Hypoxia	Control	302	5.71043
72	0	Hypoxia	Control	449	6.10702
72	0	Hypoxia	Control	441	6.08904
72	0	Hypoxia	Control	401	5.99396
72	0	Normoxia	smt3i	676	6.51619
72	0	Normoxia	smt3i	536	6.28413
72	0	Normoxia	smt3i	459	6.12905
72	0	Normoxia	smt3i	404	6.00141
72	0	Normoxia	smt3i	418	6.03548
72	0	Normoxia	smt3i	403	5.99894
72	0	Normoxia	smt3i	507	6.22851
72	0	Normoxia	smt3i	515	6.24417
72	0	Normoxia	smt3i	401	5.99396
72	0	Normoxia	smt3i	431	6.06611
72	0	Normoxia	smt3i	478	6.16961
72	0	Normoxia	smt3i	495	6.20456
72	0	Normoxia	smt3i	551	6.31173
72	0	Normoxia	smt3i	483	6.18002
72	0	Normoxia	smt3i	287	5.65948
72	0	Normoxia	smt3i	472	6.15698
72	0	Normoxia	smt3i	436	6.07764
72	0	Normoxia	smt3i	541	6.29342
72	0	Normoxia	smt3i	488	6.19032
72	0	Normoxia	smt3i	443	6.09357
72	0	Normoxia	smt3i	324	5.78074
72	0	Normoxia	smt3i	444	6.09582
72	0	Normoxia	smt3i	506	6.22654
72	0	Normoxia	smt3i	376	5.92959
72	0	Normoxia	smt3i	546	6.30262
72	0	Normoxia	smt3i	352	5.86363
72	0	Normoxia	smt3i	460	6.13123
72	0	Normoxia	smt3i	487	6.18826
72	0	Normoxia	smt3i	468	6.14847
72	0	Normoxia	smt3i	399	5.98896
72	0	Normoxia	smt3i	519	6.2519
72	0	Normoxia	smt3i	758	6.63068
72	0	Normoxia	smt3i	501	6.21661
72	0	Normoxia	smt3i	505	6.22456
72	0	Normoxia	smt3i	454	6.1181
72	0	Normoxia	smt3i	507	6.22851
72	0	Normoxia	smt3i	526	6.2653
72	0	Normoxia	smt3i	578	6.35957
72	0	Normoxia	smt3i	593	6.38519
72	0	Normoxia	smt3i	573	6.35089
72	0	Normoxia	smt3i	587	6.37502
72	0	Normoxia	smt3i	679	6.52062
72	0	Normoxia	smt3i	499	6.21261
72	0	Normoxia	smt3i	390	5.96615
72	0	Normoxia	smt3i	516	6.24611
72	0	Normoxia	smt3i	540	6.29157
72	0	Normoxia	smt3i	511	6.23637
72	0	Normoxia	smt3i	429	6.06146
72	0	Normoxia	smt3i	443	6.09357
72	0	Normoxia	smt3i	491	6.19644
72	0	Normoxia	smt3i	424	6.04973
72	0	Normoxia	smt3i	602	6.40026
72	0	Normoxia	smt3i	486	6.18621
72	0	Normoxia	smt3i	742	6.60935
72	0	Normoxia	smt3i	606	6.40688
72	0	Normoxia	smt3i	386	5.95584
72	0	Normoxia	smt3i	497	6.20859
72	0	Normoxia	smt3i	493	6.20051
72	0	Normoxia	smt3i	483	6.18002
72	0	Normoxia	smt3i	568	6.34212
72	0	Hypoxia	smt3i	676	6.51619
72	0	Hypoxia	smt3i	536	6.28413
72	0	Hypoxia	smt3i	459	6.12905
72	0	Hypoxia	smt3i	404	6.00141
72	0	Hypoxia	smt3i	418	6.03548
72	0	Hypoxia	smt3i	403	5.99894
72	0	Hypoxia	smt3i	507	6.22851
72	0	Hypoxia	smt3i	515	6.24417
72	0	Hypoxia	smt3i	401	5.99396
72	0	Hypoxia	smt3i	431	6.06611
72	0	Hypoxia	smt3i	478	6.16961
72	0	Hypoxia	smt3i	495	6.20456
72	0	Hypoxia	smt3i	551	6.31173
72	0	Hypoxia	smt3i	483	6.18002
72	0	Hypoxia	smt3i	287	5.65948
72	0	Hypoxia	smt3i	472	6.15698
72	0	Hypoxia	smt3i	436	6.07764
72	0	Hypoxia	smt3i	541	6.29342
72	0	Hypoxia	smt3i	488	6.19032
72	0	Hypoxia	smt3i	443	6.09357
72	0	Hypoxia	smt3i	324	5.78074
72	0	Hypoxia	smt3i	444	6.09582
72	0	Hypoxia	smt3i	506	6.22654
72	0	Hypoxia	smt3i	376	5.92959
72	0	Hypoxia	smt3i	546	6.30262
72	0	Hypoxia	smt3i	352	5.86363
72	0	Hypoxia	smt3i	460	6.13123
72	0	Hypoxia	smt3i	487	6.18826
72	0	Hypoxia	smt3i	468	6.14847
72	0	Hypoxia	smt3i	399	5.98896
72	0	Hypoxia	smt3i	519	6.2519
72	0	Hypoxia	smt3i	758	6.63068
72	0	Hypoxia	smt3i	501	6.21661
72	0	Hypoxia	smt3i	505	6.22456
72	0	Hypoxia	smt3i	454	6.1181
72	0	Hypoxia	smt3i	507	6.22851
72	0	Hypoxia	smt3i	526	6.2653
72	0	Hypoxia	smt3i	578	6.35957
72	0	Hypoxia	smt3i	593	6.38519
72	0	Hypoxia	smt3i	573	6.35089
72	0	Hypoxia	smt3i	587	6.37502
72	0	Hypoxia	smt3i	679	6.52062
72	0	Hypoxia	smt3i	499	6.21261
72	0	Hypoxia	smt3i	390	5.96615
72	0	Hypoxia	smt3i	516	6.24611
72	0	Hypoxia	smt3i	540	6.29157
72	0	Hypoxia	smt3i	511	6.23637
72	0	Hypoxia	smt3i	429	6.06146
72	0	Hypoxia	smt3i	443	6.09357
72	0	Hypoxia	smt3i	491	6.19644
72	0	Hypoxia	smt3i	424	6.04973
72	0	Hypoxia	smt3i	602	6.40026
72	0	Hypoxia	smt3i	486	6.18621
72	0	Hypoxia	smt3i	742	6.60935
72	0	Hypoxia	smt3i	606	6.40688
72	0	Hypoxia	smt3i	386	5.95584
72	0	Hypoxia	smt3i	497	6.20859
72	0	Hypoxia	smt3i	493	6.20051
72	0	Hypoxia	smt3i	483	6.18002
72	0	Hypoxia	smt3i	568	6.34212
78	6	Normoxia	Control	602	6.40026
78	6	Normoxia	Control	784	6.66441
78	6	Normoxia	Control	703	6.55536
78	6	Normoxia	Control	571	6.34739
78	6	Normoxia	Control	1023	6.93049
78	6	Normoxia	Control	614	6.41999
78	6	Normoxia	Control	708	6.56244
78	6	Normoxia	Control	739	6.6053
78	6	Normoxia	Control	548	6.30628
78	6	Normoxia	Control	627	6.44095
78	6	Normoxia	Control	729	6.59167
78	6	Normoxia	Control	651	6.47851
78	6	Normoxia	Control	571	6.34739
78	6	Normoxia	Control	765	6.63988
78	6	Normoxia	Control	638	6.45834
78	6	Normoxia	Control	1055	6.9613
78	6	Normoxia	Control	526	6.2653
78	6	Normoxia	Control	650	6.47697
78	6	Normoxia	Control	512	6.23832
78	6	Normoxia	Control	602	6.40026
78	6	Normoxia	Control	559	6.32615
78	6	Normoxia	Control	535	6.28227
78	6	Normoxia	Control	558	6.32436
78	6	Normoxia	Control	771	6.64769
78	6	Normoxia	Control	645	6.46925
78	6	Normoxia	Control	723	6.58341
78	6	Normoxia	Control	749	6.61874
78	6	Normoxia	Control	528	6.2691
78	6	Normoxia	Control	703	6.55536
78	6	Normoxia	Control	680	6.52209
78	6	Hypoxia	Control	352	5.86363
78	6	Hypoxia	Control	338	5.82305
78	6	Hypoxia	Control	327	5.78996
78	6	Hypoxia	Control	357	5.87774
78	6	Hypoxia	Control	294	5.68358
78	6	Hypoxia	Control	320	5.76832
78	6	Hypoxia	Control	287	5.65948
78	6	Hypoxia	Control	338	5.82305
78	6	Hypoxia	Control	298	5.69709
78	6	Hypoxia	Control	341	5.83188
78	6	Hypoxia	Control	313	5.7462
78	6	Hypoxia	Control	306	5.72359
78	6	Hypoxia	Control	351	5.86079
78	6	Hypoxia	Control	326	5.7869
78	6	Hypoxia	Control	442	6.09131
78	6	Hypoxia	Control	418	6.03548
78	6	Hypoxia	Control	473	6.1591
78	6	Hypoxia	Control	379	5.93754
78	6	Hypoxia	Control	305	5.72031
78	6	Hypoxia	Control	344	5.84064
78	6	Hypoxia	Control	377	5.93225
78	6	Hypoxia	Control	318	5.76205
78	6	Hypoxia	Control	382	5.94542
78	6	Hypoxia	Control	361	5.88888
78	6	Hypoxia	Control	301	5.70711
78	6	Hypoxia	Control	298	5.69709
78	6	Hypoxia	Control	325	5.78383
78	6	Hypoxia	Control	389	5.96358
78	6	Hypoxia	Control	415	6.02828
78	6	Hypoxia	Control	352	5.86363
78	6	Normoxia	smt3i	680	6.52209
78	6	Normoxia	smt3i	423	6.04737
78	6	Normoxia	smt3i	418	6.03548
78	6	Normoxia	smt3i	629	6.44413
78	6	Normoxia	smt3i	512	6.23832
78	6	Normoxia	smt3i	652	6.48004
78	6	Normoxia	smt3i	718	6.57647
78	6	Normoxia	smt3i	704	6.55678
78	6	Normoxia	smt3i	566	6.33859
78	6	Normoxia	smt3i	406	6.00635
78	6	Normoxia	smt3i	799	6.68336
78	6	Normoxia	smt3i	622	6.43294
78	6	Normoxia	smt3i	714	6.57088
78	6	Normoxia	smt3i	742	6.60935
78	6	Normoxia	smt3i	482	6.17794
78	6	Normoxia	smt3i	612	6.41673
78	6	Normoxia	smt3i	725	6.58617
78	6	Normoxia	smt3i	716	6.57368
78	6	Normoxia	smt3i	418	6.03548
78	6	Normoxia	smt3i	547	6.30445
78	6	Normoxia	smt3i	754	6.62539
78	6	Normoxia	smt3i	812	6.6995
78	6	Normoxia	smt3i	587	6.37502
78	6	Normoxia	smt3i	652	6.48004
78	6	Normoxia	smt3i	641	6.46303
78	6	Normoxia	smt3i	698	6.54822
78	6	Normoxia	smt3i	754	6.62539
78	6	Normoxia	smt3i	478	6.16961
78	6	Normoxia	smt3i	652	6.48004
78	6	Normoxia	smt3i	667	6.50279
78	6	Hypoxia	smt3i	518	6.24998
78	6	Hypoxia	smt3i	412	6.02102
78	6	Hypoxia	smt3i	423	6.04737
78	6	Hypoxia	smt3i	524	6.26149
78	6	Hypoxia	smt3i	596	6.39024
78	6	Hypoxia	smt3i	611	6.4151
78	6	Hypoxia	smt3i	501	6.21661
78	6	Hypoxia	smt3i	485	6.18415
78	6	Hypoxia	smt3i	391	5.96871
78	6	Hypoxia	smt3i	563	6.33328
78	6	Hypoxia	smt3i	602	6.40026
78	6	Hypoxia	smt3i	661	6.49375
78	6	Hypoxia	smt3i	328	5.79301
78	6	Hypoxia	smt3i	482	6.17794
78	6	Hypoxia	smt3i	475	6.16331
78	6	Hypoxia	smt3i	529	6.27099
78	6	Hypoxia	smt3i	517	6.24804
78	6	Hypoxia	smt3i	548	6.30628
78	6	Hypoxia	smt3i	562	6.3315
78	6	Hypoxia	smt3i	521	6.25575
78	6	Hypoxia	smt3i	571	6.34739
78	6	Hypoxia	smt3i	412	6.02102
78	6	Hypoxia	smt3i	459	6.12905
78	6	Hypoxia	smt3i	498	6.2106
78	6	Hypoxia	smt3i	507	6.22851
78	6	Hypoxia	smt3i	514	6.24222
78	6	Hypoxia	smt3i	526	6.2653
78	6	Hypoxia	smt3i	598	6.39359
78	6	Hypoxia	smt3i	541	6.29342
78	6	Hypoxia	smt3i	501	6.21661
84	12	Normoxia	Control	1080	6.98472
84	12	Normoxia	Control	1017	6.92461
84	12	Normoxia	Control	654	6.48311
84	12	Normoxia	Control	1011	6.9187
84	12	Normoxia	Control	826	6.71659
84	12	Normoxia	Control	1076	6.98101
84	12	Normoxia	Control	771	6.64769
84	12	Normoxia	Control	1156	7.05272
84	12	Normoxia	Control	993	6.90073
84	12	Normoxia	Control	1111	7.01302
84	12	Normoxia	Control	1014	6.92166
84	12	Normoxia	Control	1125	7.02554
84	12	Normoxia	Control	928	6.83303
84	12	Normoxia	Control	1031	6.93828
84	12	Normoxia	Control	1068	6.97354
84	12	Normoxia	Control	1131	7.03086
84	12	Normoxia	Control	920	6.82437
84	12	Normoxia	Control	1018	6.9256
84	12	Normoxia	Control	1211	7.0992
84	12	Normoxia	Control	849	6.74406
84	12	Normoxia	Control	874	6.77308
84	12	Normoxia	Control	1028	6.93537
84	12	Normoxia	Control	953	6.85961
84	12	Normoxia	Control	911	6.81454
84	12	Normoxia	Control	968	6.87523
84	12	Normoxia	Control	843	6.73697
84	12	Normoxia	Control	827	6.7178
84	12	Normoxia	Control	1018	6.9256
84	12	Normoxia	Control	1070	6.97541
84	12	Normoxia	Control	1012	6.91968
84	12	Hypoxia	Control	394	5.97635
84	12	Hypoxia	Control	351	5.86079
84	12	Hypoxia	Control	505	6.22456
84	12	Hypoxia	Control	531	6.27476
84	12	Hypoxia	Control	442	6.09131
84	12	Hypoxia	Control	449	6.10702
84	12	Hypoxia	Control	500	6.21461
84	12	Hypoxia	Control	508	6.23048
84	12	Hypoxia	Control	526	6.2653
84	12	Hypoxia	Control	355	5.87212
84	12	Hypoxia	Control	573	6.35089
84	12	Hypoxia	Control	256	5.54518
84	12	Hypoxia	Control	282	5.64191
84	12	Hypoxia	Control	304	5.71703
84	12	Hypoxia	Control	493	6.20051
84	12	Hypoxia	Control	394	5.97635
84	12	Hypoxia	Control	419	6.03787
84	12	Hypoxia	Control	380	5.94017
84	12	Hypoxia	Control	461	6.1334
84	12	Hypoxia	Control	482	6.17794
84	12	Hypoxia	Control	436	6.07764
84	12	Hypoxia	Control	536	6.28413
84	12	Hypoxia	Control	412	6.02102
84	12	Hypoxia	Control	385	5.95324
84	12	Hypoxia	Control	314	5.74939
84	12	Hypoxia	Control	521	6.25575
84	12	Hypoxia	Control	341	5.83188
84	12	Hypoxia	Control	309	5.73334
84	12	Hypoxia	Control	411	6.01859
84	12	Hypoxia	Control	278	5.62762
84	12	Normoxia	smt3i	1206	7.09506
84	12	Normoxia	smt3i	1048	6.95464
84	12	Normoxia	smt3i	1202	7.09174
84	12	Normoxia	smt3i	810	6.69703
84	12	Normoxia	smt3i	932	6.83733
84	12	Normoxia	smt3i	1176	7.06987
84	12	Normoxia	smt3i	1192	7.08339
84	12	Normoxia	smt3i	1118	7.0193
84	12	Normoxia	smt3i	1180	7.07327
84	12	Normoxia	smt3i	1445	7.27586
84	12	Normoxia	smt3i	858	6.7546
84	12	Normoxia	smt3i	1222	7.10824
84	12	Normoxia	smt3i	1257	7.13648
84	12	Normoxia	smt3i	1339	7.19968
84	12	Normoxia	smt3i	1292	7.16395
84	12	Normoxia	smt3i	881	6.78106
84	12	Normoxia	smt3i	1206	7.09506
84	12	Normoxia	smt3i	1387	7.2349
84	12	Normoxia	smt3i	1143	7.04141
84	12	Normoxia	smt3i	1254	7.13409
84	12	Normoxia	smt3i	1573	7.36074
84	12	Normoxia	smt3i	1389	7.23634
84	12	Normoxia	smt3i	1081	6.98564
84	12	Normoxia	smt3i	1259	7.13807
84	12	Normoxia	smt3i	1228	7.11314
84	12	Normoxia	smt3i	971	6.87833
84	12	Normoxia	smt3i	927	6.83195
84	12	Normoxia	smt3i	1245	7.12689
84	12	Normoxia	smt3i	981	6.88857
84	12	Normoxia	smt3i	1086	6.99026
84	12	Hypoxia	smt3i	1053	6.9594
84	12	Hypoxia	smt3i	1142	7.04054
84	12	Hypoxia	smt3i	831	6.72263
84	12	Hypoxia	smt3i	1173	7.06732
84	12	Hypoxia	smt3i	556	6.32077
84	12	Hypoxia	smt3i	665	6.49979
84	12	Hypoxia	smt3i	801	6.68586
84	12	Hypoxia	smt3i	720	6.57925
84	12	Hypoxia	smt3i	920	6.82437
84	12	Hypoxia	smt3i	772	6.64898
84	12	Hypoxia	smt3i	874	6.77308
84	12	Hypoxia	smt3i	842	6.73578
84	12	Hypoxia	smt3i	560	6.32794
84	12	Hypoxia	smt3i	1128	7.0282
84	12	Hypoxia	smt3i	529	6.27099
84	12	Hypoxia	smt3i	501	6.21661
84	12	Hypoxia	smt3i	835	6.72743
84	12	Hypoxia	smt3i	535	6.28227
84	12	Hypoxia	smt3i	670	6.50728
84	12	Hypoxia	smt3i	804	6.6896
84	12	Hypoxia	smt3i	670	6.50728
84	12	Hypoxia	smt3i	1187	7.07918
84	12	Hypoxia	smt3i	971	6.87833
84	12	Hypoxia	smt3i	1031	6.93828
84	12	Hypoxia	smt3i	1026	6.93342
84	12	Hypoxia	smt3i	1145	7.04316
84	12	Hypoxia	smt3i	636	6.4552
84	12	Hypoxia	smt3i	818	6.70686
84	12	Hypoxia	smt3i	652	6.48004
84	12	Hypoxia	smt3i	557	6.32257
90	18	Normoxia	Control	1214	7.10168
90	18	Normoxia	Control	1261	7.13966
90	18	Normoxia	Control	1495	7.30988
90	18	Normoxia	Control	1213	7.10085
90	18	Normoxia	Control	1420	7.25841
90	18	Normoxia	Control	1458	7.28482
90	18	Normoxia	Control	1627	7.39449
90	18	Normoxia	Control	1315	7.18159
90	18	Normoxia	Control	1721	7.45066
90	18	Normoxia	Control	1234	7.11802
90	18	Normoxia	Control	1785	7.48717
90	18	Normoxia	Control	1377	7.22766
90	18	Normoxia	Control	1416	7.25559
90	18	Normoxia	Control	1384	7.23273
90	18	Normoxia	Control	1408	7.24993
90	18	Normoxia	Control	1154	7.05099
90	18	Normoxia	Control	1076	6.98101
90	18	Normoxia	Control	1461	7.28688
90	18	Normoxia	Control	1406	7.2485
90	18	Normoxia	Control	1301	7.17089
90	18	Normoxia	Control	1552	7.3473
90	18	Normoxia	Control	1334	7.19594
90	18	Normoxia	Control	1143	7.04141
90	18	Normoxia	Control	1233	7.11721
90	18	Normoxia	Control	1082	6.98657
90	18	Normoxia	Control	1113	7.01481
90	18	Normoxia	Control	1392	7.2385
90	18	Normoxia	Control	1132	7.03174
90	18	Normoxia	Control	1314	7.18083
90	18	Normoxia	Control	1573	7.36074
90	18	Hypoxia	Control	745	6.61338
90	18	Hypoxia	Control	324	5.78074
90	18	Hypoxia	Control	352	5.86363
90	18	Hypoxia	Control	418	6.03548
90	18	Hypoxia	Control	495	6.20456
90	18	Hypoxia	Control	519	6.2519
90	18	Hypoxia	Control	502	6.2186
90	18	Hypoxia	Control	658	6.4892
90	18	Hypoxia	Control	289	5.66643
90	18	Hypoxia	Control	568	6.34212
90	18	Hypoxia	Control	641	6.46303
90	18	Hypoxia	Control	575	6.35437
90	18	Hypoxia	Control	598	6.39359
90	18	Hypoxia	Control	634	6.45205
90	18	Hypoxia	Control	410	6.01616
90	18	Hypoxia	Control	402	5.99645
90	18	Hypoxia	Control	502	6.2186
90	18	Hypoxia	Control	328	5.79301
90	18	Hypoxia	Control	399	5.98896
90	18	Hypoxia	Control	341	5.83188
90	18	Hypoxia	Control	246	5.50533
90	18	Hypoxia	Control	398	5.98645
90	18	Hypoxia	Control	469	6.1506
90	18	Hypoxia	Control	501	6.21661
90	18	Hypoxia	Control	526	6.2653
90	18	Hypoxia	Control	534	6.2804
90	18	Hypoxia	Control	429	6.06146
90	18	Hypoxia	Control	592	6.38351
90	18	Hypoxia	Control	557	6.32257
90	18	Hypoxia	Control	621	6.43133
90	18	Normoxia	smt3i	1898	7.54856
90	18	Normoxia	smt3i	1217	7.10414
90	18	Normoxia	smt3i	1353	7.21008
90	18	Normoxia	smt3i	1025	6.93245
90	18	Normoxia	smt3i	1125	7.02554
90	18	Normoxia	smt3i	1642	7.40367
90	18	Normoxia	smt3i	1455	7.28276
90	18	Normoxia	smt3i	1122	7.02287
90	18	Normoxia	smt3i	1109	7.01121
90	18	Normoxia	smt3i	1131	7.03086
90	18	Normoxia	smt3i	1411	7.25205
90	18	Normoxia	smt3i	1447	7.27725
90	18	Normoxia	smt3i	1138	7.03703
90	18	Normoxia	smt3i	1529	7.33237
90	18	Normoxia	smt3i	1129	7.02909
90	18	Normoxia	smt3i	1429	7.26473
90	18	Normoxia	smt3i	1480	7.2998
90	18	Normoxia	smt3i	1244	7.12609
90	18	Normoxia	smt3i	1819	7.50604
90	18	Normoxia	smt3i	1398	7.2428
90	18	Normoxia	smt3i	1180	7.07327
90	18	Normoxia	smt3i	1417	7.2563
90	18	Normoxia	smt3i	1301	7.17089
90	18	Normoxia	smt3i	1536	7.33694
90	18	Normoxia	smt3i	2012	7.60688
90	18	Normoxia	smt3i	1394	7.23993
90	18	Normoxia	smt3i	983	6.89061
90	18	Normoxia	smt3i	1182	7.07496
90	18	Normoxia	smt3i	1385	7.23346
90	18	Normoxia	smt3i	1388	7.23562
90	18	Hypoxia	smt3i	983	6.89061
90	18	Hypoxia	smt3i	1472	7.29438
90	18	Hypoxia	smt3i	1433	7.26753
90	18	Hypoxia	smt3i	871	6.76964
90	18	Hypoxia	smt3i	936	6.84162
90	18	Hypoxia	smt3i	1244	7.12609
90	18	Hypoxia	smt3i	1004	6.91175
90	18	Hypoxia	smt3i	837	6.72982
90	18	Hypoxia	smt3i	935	6.84055
90	18	Hypoxia	smt3i	556	6.32077
90	18	Hypoxia	smt3i	871	6.76964
90	18	Hypoxia	smt3i	982	6.88959
90	18	Hypoxia	smt3i	1025	6.93245
90	18	Hypoxia	smt3i	1289	7.16162
90	18	Hypoxia	smt3i	1452	7.2807
90	18	Hypoxia	smt3i	963	6.87005
90	18	Hypoxia	smt3i	1078	6.98286
90	18	Hypoxia	smt3i	1125	7.02554
90	18	Hypoxia	smt3i	1265	7.14283
90	18	Hypoxia	smt3i	1472	7.29438
96	24	Normoxia	Control	1685	7.42952
96	24	Normoxia	Control	1574	7.36138
96	24	Normoxia	Control	1554	7.34859
96	24	Normoxia	Control	1322	7.1869
96	24	Normoxia	Control	1443	7.27448
96	24	Normoxia	Control	1788	7.48885
96	24	Normoxia	Control	1607	7.38212
96	24	Normoxia	Control	1702	7.43956
96	24	Normoxia	Control	1550	7.34601
96	24	Normoxia	Control	1545	7.34278
96	24	Normoxia	Control	1707	7.44249
96	24	Normoxia	Control	1443	7.27448
96	24	Normoxia	Control	1876	7.5369
96	24	Normoxia	Control	1510	7.31986
96	24	Normoxia	Control	1762	7.4742
96	24	Normoxia	Control	1881	7.53956
96	24	Normoxia	Control	1480	7.2998
96	24	Normoxia	Control	1749	7.4668
96	24	Normoxia	Control	1853	7.52456
96	24	Normoxia	Control	1466	7.29029
96	24	Normoxia	Control	1625	7.39326
96	24	Normoxia	Control	1886	7.54221
96	24	Normoxia	Control	1751	7.46794
96	24	Normoxia	Control	1802	7.49665
96	24	Normoxia	Control	1711	7.44483
96	24	Normoxia	Control	1885	7.54168
96	24	Normoxia	Control	1478	7.29845
96	24	Normoxia	Control	1744	7.46394
96	24	Normoxia	Control	1618	7.38895
96	24	Normoxia	Control	1787	7.48829
96	24	Hypoxia	Control	674	6.51323
96	24	Hypoxia	Control	998	6.90575
96	24	Hypoxia	Control	714	6.57088
96	24	Hypoxia	Control	1065	6.97073
96	24	Hypoxia	Control	1002	6.90975
96	24	Hypoxia	Control	632	6.44889
96	24	Hypoxia	Control	552	6.31355
96	24	Hypoxia	Control	548	6.30628
96	24	Hypoxia	Control	552	6.31355
96	24	Hypoxia	Control	601	6.39859
96	24	Hypoxia	Control	598	6.39359
96	24	Hypoxia	Control	712	6.56808
96	24	Hypoxia	Control	606	6.40688
96	24	Hypoxia	Control	652	6.48004
96	24	Hypoxia	Control	635	6.45362
96	24	Hypoxia	Control	628	6.44254
96	24	Hypoxia	Control	694	6.54247
96	24	Hypoxia	Control	741	6.608
96	24	Hypoxia	Control	821	6.71052
96	24	Hypoxia	Control	1006	6.91374
96	24	Hypoxia	Control	902	6.80461
96	24	Hypoxia	Control	687	6.53233
96	24	Hypoxia	Control	741	6.608
96	24	Hypoxia	Control	681	6.52356
96	24	Hypoxia	Control	541	6.29342
96	24	Hypoxia	Control	1023	6.93049
96	24	Hypoxia	Control	1124	7.02465
96	24	Hypoxia	Control	841	6.73459
96	24	Hypoxia	Control	621	6.43133
96	24	Hypoxia	Control	508	6.23048
96	24	Normoxia	smt3i	1465	7.28961
96	24	Normoxia	smt3i	1367	7.22037
96	24	Normoxia	smt3i	1419	7.25771
96	24	Normoxia	smt3i	2095	7.64731
96	24	Normoxia	smt3i	1725	7.45298
96	24	Normoxia	smt3i	1604	7.38026
96	24	Normoxia	smt3i	1542	7.34084
96	24	Normoxia	smt3i	1529	7.33237
96	24	Normoxia	smt3i	1725	7.45298
96	24	Normoxia	smt3i	1441	7.27309
96	24	Normoxia	smt3i	1789	7.48941
96	24	Normoxia	smt3i	1985	7.59337
96	24	Normoxia	smt3i	2014	7.60788
96	24	Normoxia	smt3i	2201	7.69667
96	24	Normoxia	smt3i	1475	7.29641
96	24	Normoxia	smt3i	1632	7.39756
96	24	Normoxia	smt3i	1784	7.48661
96	24	Normoxia	smt3i	1423	7.26052
96	24	Normoxia	smt3i	1592	7.37275
96	24	Normoxia	smt3i	1964	7.58274
96	24	Normoxia	smt3i	1957	7.57917
96	24	Normoxia	smt3i	1647	7.40671
96	24	Normoxia	smt3i	1699	7.4378
96	24	Normoxia	smt3i	1686	7.43011
96	24	Normoxia	smt3i	1784	7.48661
96	24	Normoxia	smt3i	1601	7.37838
96	24	Normoxia	smt3i	1828	7.51098
96	24	Normoxia	smt3i	1470	7.29302
96	24	Normoxia	smt3i	1693	7.43426
96	24	Normoxia	smt3i	1968	7.58477
96	24	Hypoxia	smt3i	1202	7.09174
96	24	Hypoxia	smt3i	915	6.81892
96	24	Hypoxia	smt3i	750	6.62007
96	24	Hypoxia	smt3i	1064	6.96979
96	24	Hypoxia	smt3i	1289	7.16162
96	24	Hypoxia	smt3i	1067	6.97261
96	24	Hypoxia	smt3i	1125	7.02554
96	24	Hypoxia	smt3i	1036	6.94312
96	24	Hypoxia	smt3i	1420	7.25841
96	24	Hypoxia	smt3i	1085	6.98934
96	24	Hypoxia	smt3i	1123	7.02376
96	24	Hypoxia	smt3i	1045	6.95177
96	24	Hypoxia	smt3i	1236	7.11964
96	24	Hypoxia	smt3i	1423	7.26052
96	24	Hypoxia	smt3i	1742	7.46279
96	24	Hypoxia	smt3i	1098	7.00125
96	24	Hypoxia	smt3i	998	6.90575
96	24	Hypoxia	smt3i	825	6.71538
96	24	Hypoxia	smt3i	1042	6.9489
96	24	Hypoxia	smt3i	1129	7.02909
96	24	Hypoxia	smt3i	1352	7.20934
96	24	Hypoxia	smt3i	1123	7.02376
96	24	Hypoxia	smt3i	1441	7.27309
96	24	Hypoxia	smt3i	1058	6.96414
96	24	Hypoxia	smt3i	1456	7.28345
96	24	Hypoxia	smt3i	1478	7.29845
96	24	Hypoxia	smt3i	1236	7.11964
96	24	Hypoxia	smt3i	1589	7.37086
96	24	Hypoxia	smt3i	1142	7.04054
96	24	Hypoxia	smt3i	1148	7.04578

## Sheet: qPCR data
sample	genotype	O2	age	RP49	4EBP	Impl2	E74B	Hph	EO	Rel_4EBP	Rel_Impl2	Rel_E74B	Rel_Hph	Rel_EO
1	Control	Normoxia	0	1.85e-06	6.55e-07	6.55e-08	1.74e-08	1.41e-08	3.67e-10	0.353085	0.035304	0.009405	0.007597	0.000372655
2	Control	Normoxia	0	3.06e-06	5.56e-07	8.97e-08	1.78e-08	1.72e-08	6.84e-10	0.181902	0.029346	0.005817	0.005624	0.000449715
3	Control	Normoxia	0	8.77e-07	3.36e-07	1.01e-08	2.59e-09	1.63e-09	4.71e-10	0.38357	0.011525	0.002955	0.001863	0.000809133
4	smt3i	Normoxia	0	4.72e-06	1.02e-06	1.17e-07	2.08e-08	3.43e-08	1.38e-09	0.215764	0.02482	0.004416	0.007273	0.000842148
5	smt3i	Normoxia	0	6.06e-06	1.48e-06	1.97e-07	2.78e-08	4.33e-08	3.17e-09	0.244766	0.032573	0.004583	0.007144	0.000708958
6	smt3i	Normoxia	0	6.99e-07	1.69e-07	8.27e-09	6.18e-09	1.25e-09	1.68e-10	0.241212	0.011827	0.008845	0.001795	0.000373862
7	Control	Hypoxia	0	1.87e-06	4.21e-07	8.39e-08	1.3e-08	9.17e-09	8.83e-10	0.225067	0.044879	0.006971	0.004906	0.00067598
8	Control	Hypoxia	0	2.67e-06	6.86e-07	9.65e-08	6.48e-09	1.2e-08	1.52e-09	0.25701	0.036115	0.002426	0.004509	0.000924162
9	Control	Hypoxia	0	1.1e-06	1.62e-07	2.98e-08	2.23e-09	3.86e-09	4.07e-10	0.146816	0.027089	0.00203	0.00351	0.000645462
10	smt3i	Hypoxia	0	3.65e-06	7.68e-07	9.09e-08	6.96e-09	1.67e-08	1.53e-09	0.21068	0.024934	0.001907	0.00459	0.000694038
11	smt3i	Hypoxia	0	3.45e-06	4.22e-07	4.78e-08	1.05e-08	1.23e-08	1.23e-09	0.122319	0.013851	0.003057	0.003565	0.000665755
12	smt3i	Hypoxia	0	2.7e-06	4.1e-07	7.41e-08	7.18e-09	1.1e-08	1.04e-09	0.151726	0.027416	0.002657	0.004075	0.000604886
13	Control	Normoxia	6	1.12e-06	7.05e-08	2.3e-08	4.41e-09	5.56e-09	4.22e-10	0.0631652	0.020608	0.003954	0.004981	0.000728184
14	Control	Normoxia	6	4.72e-06	7.78e-07	2e-07	1.8e-08	3.92e-08	3.77e-09	0.164846	0.04231	0.003825	0.008315	0.00146432
15	Control	Normoxia	6	4.05e-06	8.9e-07	1.56e-07	6.47e-09	2.5e-08	1.66e-09	0.219438	0.038473	0.001597	0.006166	0.000706597
16	Control	Hypoxia	6	2.8e-06	1.11e-05	5.67e-07	6.44e-09	6.83e-08	3.28e-10	3.97362	0.202229	0.002297	0.024368	0.000208544
17	Control	Hypoxia	6	3.64e-06	1.4e-05	8.31e-07	2.17e-08	1.44e-07	2.95e-09	3.83013	0.227998	0.005958	0.039381	0.0013858
18	Control	Hypoxia	6	3.21e-06	8.3e-06	2.8e-07	9.58e-09	8.73e-08	1.68e-09	2.58881	0.087225	0.00299	0.027236	0.000878289
19	smt3i	Normoxia	6	3.68e-06	8.49e-07	1.82e-07	1.71e-08	2.77e-08	2.93e-09	0.230948	0.049421	0.004652	0.00754	0.00116669
20	smt3i	Normoxia	6	3.91e-06	4.24e-07	1.65e-07	1.92e-08	4.55e-08	3.02e-09	0.108356	0.042263	0.004923	0.011625	0.00122576
21	smt3i	Normoxia	6	4.75e-06	3.57e-07	1.56e-07	2.03e-08	4.27e-08	2.1e-09	0.0750965	0.032804	0.004261	0.00899	0.00067078
22	smt3i	Hypoxia	6	7.18e-06	5.68e-06	5.55e-07	2.74e-08	2.23e-07	5.31e-09	0.791687	0.077366	0.003816	0.03103	0.000954804
23	smt3i	Hypoxia	6	9.61e-06	1.31e-05	5.05e-07	2.55e-08	2.04e-07	3.96e-09	1.36342	0.052532	0.002651	0.021233	0.000604809
24	smt3i	Hypoxia	6	7.95e-06	9.63e-06	4.76e-07	1.6e-08	1.57e-07	2.87e-09	1.21247	0.059865	0.002008	0.019801	0.000499584
25	Control	Normoxia	12	4.8e-06	2.97e-07	1.16e-07	2.77e-08	4.65e-08	4.08e-09	0.0619903	0.024207	0.005769	0.009705	0.00135216
26	Control	Normoxia	12	3.98e-06	2.39e-07	1.42e-07	2.9e-08	3.61e-08	3.75e-09	0.0599712	0.03571	0.00728	0.009068	0.00125939
27	Control	Normoxia	12	2.88e-06	1.24e-07	4.6e-08	9.45e-09	1.3e-08	1.63e-09	0.0429882	0.015979	0.003284	0.004505	0.00122479
28	Control	Hypoxia	12	9.43e-06	5.43e-06	4.07e-07	1.34e-08	2.08e-07	4.89e-09	0.576141	0.043222	0.001424	0.022058	0.000873773
29	Control	Hypoxia	12	2.61e-06	2e-06	6.47e-08	1.74e-09	3.17e-08	1.44e-09	0.76543	0.024776	0.000667	0.012129	0.000930041
30	Control	Hypoxia	12	5.15e-06	4.98e-06	2.14e-07	7.19e-09	1.1e-07	2.63e-09	0.968388	0.041616	0.001397	0.021274	0.000727128
31	smt3i	Normoxia	12	4.25e-05	4.41e-06	8.98e-07	1.26e-07	2.11e-07	2.72e-08	0.103581	0.021102	0.002951	0.004959	0.00110074
32	smt3i	Normoxia	12	8.46e-06	7.37e-07	2.34e-07	3.49e-08	6.14e-08	7.79e-09	0.0871016	0.02762	0.004129	0.007265	0.00129204
33	smt3i	Normoxia	12	3.5e-06	3.51e-07	6.05e-08	1.81e-08	1.18e-08	2.34e-09	0.100286	0.017301	0.005188	0.003387	0.000974769
34	smt3i	Hypoxia	12	1.04e-05	3.47e-06	4.59e-07	4.17e-08	1.75e-07	8.06e-09	0.334515	0.044258	0.004017	0.016817	0.00131144
35	smt3i	Hypoxia	12	8.71e-06	2.16e-06	2.24e-07	3.11e-08	1.11e-07	6.9e-09	0.247799	0.025766	0.003572	0.012779	0.00118886
36	smt3i	Hypoxia	12	4.56e-07	1.51e-07	1.39e-08	5.2e-09	5.74e-09	5.53e-10	0.331544	0.030553	0.011407	0.012601	0.00131873
37	Control	Normoxia	18	9.89e-06	1.12e-06	2.03e-07	9.9e-08	7.62e-08	8e-09	0.113481	0.020548	0.010007	0.007706	0.00124246
38	Control	Normoxia	18	3.19e-06	4.76e-07	7.51e-08	4.62e-08	1.78e-08	2.97e-09	0.149174	0.023548	0.014486	0.005589	0.00153452
39	Control	Normoxia	18	2.51e-06	2.3e-07	5.21e-08	2.59e-08	1.14e-08	1.66e-09	0.0917211	0.020778	0.010334	0.004527	0.000991236
40	Control	Hypoxia	18	1.2e-05	6.37e-06	3.85e-07	3.41e-08	1.51e-07	7.37e-09	0.532557	0.032183	0.002855	0.012638	0.000968968
41	Control	Hypoxia	18	9.01e-06	5.75e-06	2.78e-07	3.33e-08	9.16e-08	5.81e-09	0.638416	0.030892	0.003695	0.010161	0.00088004
42	Control	Hypoxia	18	8.6e-06	2.04e-06	3.16e-07	2.87e-08	7.24e-08	3.94e-09	0.237168	0.036764	0.003339	0.008418	0.000643972
43	smt3i	Normoxia	18	3.5e-06	1.56e-07	5.84e-08	2.61e-08	2.08e-08	1.97e-09	0.0445516	0.016703	0.007469	0.00596	0.00221053
44	smt3i	Normoxia	18	7.44e-06	3.11e-07	1.47e-07	3.06e-08	3.73e-08	4.65e-09	0.0418231	0.019751	0.004117	0.005012	0.00105578
45	smt3i	Normoxia	18	6.19e-06	3.45e-07	1.86e-07	3.89e-08	4.96e-08	3.97e-09	0.055706	0.029994	0.006283	0.008022	0.000965016
46	smt3i	Hypoxia	18	6.05e-06	1.7e-06	2.03e-07	2.24e-08	9.47e-08	8.91e-09	0.280564	0.033563	0.003707	0.015648	0.00227107
47	smt3i	Hypoxia	18	1.54e-05	2.12e-05	6.99e-07	3.31e-08	1.44e-07	5.44e-09	1.37508	0.045414	0.002151	0.009385	0.000586665
49	Control	Normoxia	24	2.2e-06	2.36e-07	5.67e-08	4.05e-08	1.75e-08	3.1e-09	0.107527	0.025831	0.018447	0.007984	0.00191478
50	Control	Normoxia	24	2.64e-06	4.05e-07	5.45e-08	5.16e-08	1.37e-08	3.17e-09	0.153532	0.020636	0.019544	0.005204	0.00247711
51	Control	Normoxia	24	2.9e-06	2.54e-07	3.67e-08	3.16e-08	9.92e-09	2.58e-09	0.0877266	0.012669	0.010906	0.003425	0.00149067
52	Control	Hypoxia	24	8.91e-06	2.34e-06	1.96e-07	3.69e-08	8.88e-08	4.71e-09	0.262962	0.022058	0.004147	0.009973	0.00106006
53	Control	Hypoxia	24	8.59e-06	2.41e-06	3.06e-07	2.54e-08	1.01e-07	6.09e-09	0.279956	0.03564	0.002956	0.01172	0.00101395
54	Control	Hypoxia	24	6.03e-06	1.88e-06	1.25e-07	2.17e-08	5.93e-08	4.75e-09	0.311689	0.020788	0.003591	0.009831	0.00106357
55	smt3i	Normoxia	24	3.1e-06	2.33e-07	6.13e-08	1.43e-08	2.32e-08	2.43e-09	0.0751634	0.019743	0.004616	0.007464	0.00126464
56	smt3i	Normoxia	24	1.41e-06	3.75e-08	2.39e-08	5e-09	7.6e-09	4.43e-10	0.026606	0.017002	0.00355	0.005397	0.000541526
57	smt3i	Normoxia	24	5.57e-06	3.15e-07	1.18e-07	2.66e-08	4.51e-08	2.52e-09	0.0565712	0.02117	0.004787	0.008109	0.000738614
58	smt3i	Hypoxia	24	7.62e-06	2.31e-06	3.11e-07	4.07e-08	1.09e-07	4.9e-09	0.302461	0.040843	0.005345	0.014311	0.00100637
59	smt3i	Hypoxia	24	8.94e-06	2.32e-06	3.85e-07	3.53e-08	1.33e-07	7.89e-09	0.259479	0.043055	0.003948	0.014823	0.00127829
60	smt3i	Hypoxia	24	7.92e-06	2.19e-06	3.07e-07	2.39e-08	9.4e-08	4.98e-09	0.276333	0.038793	0.003022	0.011869	0.00115828

## Sheet: PGX data
O2	genotype	time (h AL3)	mass (mg)	log mass (mg)
Hypoxia	Control	0	241	5.4848
Hypoxia	Control	0	278	5.62762
Hypoxia	Control	0	312	5.743
Hypoxia	Control	0	241	5.4848
Hypoxia	Control	0	185	5.22036
Hypoxia	Control	0	231	5.44242
Hypoxia	Control	0	201	5.3033
Hypoxia	Control	0	480	6.17379
Hypoxia	Control	0	185	5.22036
Hypoxia	Control	0	239	5.47646
Hypoxia	Control	0	231	5.44242
Hypoxia	Control	0	242	5.48894
Hypoxia	Control	0	140	4.94164
Hypoxia	Control	0	150	5.01064
Hypoxia	Control	0	174	5.15906
Hypoxia	Control	0	226	5.42053
Hypoxia	Control	0	202	5.30827
Hypoxia	Control	0	235	5.45959
Hypoxia	Control	0	220	5.39363
Hypoxia	Control	0	190	5.24702
Hypoxia	Control	0	295	5.68698
Hypoxia	Control	0	240	5.48064
Hypoxia	Control	0	182	5.20401
Hypoxia	Control	0	193	5.26269
Hypoxia	Control	0	194	5.26786
Hypoxia	Control	0	175	5.16479
Hypoxia	Control	0	221	5.39816
Hypoxia	Control	0	117	4.76217
Hypoxia	Control	0	179	5.18739
Hypoxia	Control	0	162	5.0876
Hypoxia	Control	0	277	5.62402
Hypoxia	Control	0	283	5.64545
Hypoxia	Control	0	309	5.73334
Hypoxia	Control	0	233	5.45104
Hypoxia	Control	0	194	5.26786
Hypoxia	Control	0	172	5.14749
Hypoxia	Control	0	289	5.66643
Hypoxia	Control	0	175	5.16479
Hypoxia	Control	0	307	5.72685
Hypoxia	Control	0	210	5.34711
Hypoxia	Control	0	123	4.81218
Hypoxia	Control	0	187	5.23111
Hypoxia	Control	0	216	5.37528
Hypoxia	Control	0	251	5.52545
Hypoxia	Control	0	245	5.50126
Hypoxia	Control	0	208	5.33754
Hypoxia	Control	0	233	5.45104
Hypoxia	Control	0	223	5.40717
Hypoxia	Control	0	219	5.38907
Hypoxia	Control	0	291	5.67332
Hypoxia	Control	0	252	5.52943
Hypoxia	Control	0	256	5.54518
Hypoxia	Control	0	258	5.55296
Hypoxia	Control	0	291	5.67332
Hypoxia	Control	0	235	5.45959
Hypoxia	Control	0	155	5.04343
Hypoxia	Control	0	198	5.28827
Hypoxia	Control	0	255	5.54126
Hypoxia	Control	0	192	5.2575
Hypoxia	Control	0	246	5.50533
Hypoxia	Control	0	228	5.42935
Hypoxia	Control	0	303	5.71373
Hypoxia	Control	0	140	4.94164
Hypoxia	Control	0	204	5.31812
Hypoxia	Control	0	254	5.53733
Hypoxia	Control	0	190	5.24702
Hypoxia	Control	0	269	5.59471
Hypoxia	Control	0	198	5.28827
Hypoxia	Control	0	173	5.15329
Hypoxia	Control	0	163	5.09375
Hypoxia	Control	0	149	5.00395
Hypoxia	Control	0	150	5.01064
Hypoxia	Control	0	193	5.26269
Hypoxia	Control	0	142	4.95583
Hypoxia	Control	0	193	5.26269
Hypoxia	Control	0	222	5.40268
Hypoxia	Control	0	203	5.31321
Hypoxia	Control	0	231	5.44242
Hypoxia	Control	0	141	4.94876
Hypoxia	Control	0	144	4.96981
Hypoxia	Control	0	181	5.1985
Hypoxia	Control	0	176	5.17048
Hypoxia	Control	0	141	4.94876
Hypoxia	Control	0	170	5.1358
Hypoxia	Control	0	228	5.42935
Hypoxia	Control	0	166	5.11199
Hypoxia	Control	0	191	5.25227
Hypoxia	Control	0	146	4.98361
Hypoxia	Control	0	147	4.99043
Hypoxia	Control	0	129	4.85981
Hypoxia	Control	0	197	5.2832
Hypoxia	Control	0	187	5.23111
Hypoxia	Control	0	200	5.29832
Hypoxia	Control	0	240	5.48064
Hypoxia	Control	0	199	5.2933
Hypoxia	Control	0	139	4.93447
Hypoxia	Control	0	169	5.1299
Hypoxia	Control	0	135	4.90527
Hypoxia	Control	0	204	5.31812
Normoxia	Control	0	241	5.4848
Normoxia	Control	0	278	5.62762
Normoxia	Control	0	312	5.743
Normoxia	Control	0	241	5.4848
Normoxia	Control	0	185	5.22036
Normoxia	Control	0	231	5.44242
Normoxia	Control	0	201	5.3033
Normoxia	Control	0	480	6.17379
Normoxia	Control	0	185	5.22036
Normoxia	Control	0	239	5.47646
Normoxia	Control	0	231	5.44242
Normoxia	Control	0	242	5.48894
Normoxia	Control	0	140	4.94164
Normoxia	Control	0	150	5.01064
Normoxia	Control	0	174	5.15906
Normoxia	Control	0	226	5.42053
Normoxia	Control	0	202	5.30827
Normoxia	Control	0	235	5.45959
Normoxia	Control	0	220	5.39363
Normoxia	Control	0	190	5.24702
Normoxia	Control	0	295	5.68698
Normoxia	Control	0	240	5.48064
Normoxia	Control	0	182	5.20401
Normoxia	Control	0	193	5.26269
Normoxia	Control	0	194	5.26786
Normoxia	Control	0	175	5.16479
Normoxia	Control	0	221	5.39816
Normoxia	Control	0	117	4.76217
Normoxia	Control	0	179	5.18739
Normoxia	Control	0	162	5.0876
Normoxia	Control	0	277	5.62402
Normoxia	Control	0	283	5.64545
Normoxia	Control	0	309	5.73334
Normoxia	Control	0	233	5.45104
Normoxia	Control	0	194	5.26786
Normoxia	Control	0	172	5.14749
Normoxia	Control	0	289	5.66643
Normoxia	Control	0	175	5.16479
Normoxia	Control	0	307	5.72685
Normoxia	Control	0	210	5.34711
Normoxia	Control	0	123	4.81218
Normoxia	Control	0	187	5.23111
Normoxia	Control	0	216	5.37528
Normoxia	Control	0	251	5.52545
Normoxia	Control	0	245	5.50126
Normoxia	Control	0	208	5.33754
Normoxia	Control	0	233	5.45104
Normoxia	Control	0	223	5.40717
Normoxia	Control	0	219	5.38907
Normoxia	Control	0	291	5.67332
Normoxia	Control	0	252	5.52943
Normoxia	Control	0	256	5.54518
Normoxia	Control	0	258	5.55296
Normoxia	Control	0	291	5.67332
Normoxia	Control	0	235	5.45959
Normoxia	Control	0	155	5.04343
Normoxia	Control	0	198	5.28827
Normoxia	Control	0	255	5.54126
Normoxia	Control	0	192	5.2575
Normoxia	Control	0	246	5.50533
Normoxia	Control	0	228	5.42935
Normoxia	Control	0	303	5.71373
Normoxia	Control	0	140	4.94164
Normoxia	Control	0	204	5.31812
Normoxia	Control	0	254	5.53733
Normoxia	Control	0	190	5.24702
Normoxia	Control	0	269	5.59471
Normoxia	Control	0	198	5.28827
Normoxia	Control	0	173	5.15329
Normoxia	Control	0	163	5.09375
Normoxia	Control	0	149	5.00395
Normoxia	Control	0	150	5.01064
Normoxia	Control	0	193	5.26269
Normoxia	Control	0	142	4.95583
Normoxia	Control	0	193	5.26269
Normoxia	Control	0	222	5.40268
Normoxia	Control	0	203	5.31321
Normoxia	Control	0	231	5.44242
Normoxia	Control	0	141	4.94876
Normoxia	Control	0	144	4.96981
Normoxia	Control	0	181	5.1985
Normoxia	Control	0	176	5.17048
Normoxia	Control	0	141	4.94876
Normoxia	Control	0	170	5.1358
Normoxia	Control	0	228	5.42935
Normoxia	Control	0	166	5.11199
Normoxia	Control	0	191	5.25227
Normoxia	Control	0	146	4.98361
Normoxia	Control	0	147	4.99043
Normoxia	Control	0	129	4.85981
Normoxia	Control	0	197	5.2832
Normoxia	Control	0	187	5.23111
Normoxia	Control	0	200	5.29832
Normoxia	Control	0	240	5.48064
Normoxia	Control	0	199	5.2933
Normoxia	Control	0	139	4.93447
Normoxia	Control	0	169	5.1299
Normoxia	Control	0	135	4.90527
Normoxia	Control	0	204	5.31812
Hypoxia	PGX	0	128	4.85203
Hypoxia	PGX	0	165	5.10595
Hypoxia	PGX	0	94	4.54329
Hypoxia	PGX	0	155	5.04343
Hypoxia	PGX	0	138	4.92725
Hypoxia	PGX	0	136	4.91265
Hypoxia	PGX	0	114	4.7362
Hypoxia	PGX	0	154	5.03695
Hypoxia	PGX	0	156	5.04986
Hypoxia	PGX	0	180	5.19296
Hypoxia	PGX	0	156	5.04986
Hypoxia	PGX	0	153	5.03044
Hypoxia	PGX	0	171	5.14166
Hypoxia	PGX	0	163	5.09375
Hypoxia	PGX	0	122	4.80402
Hypoxia	PGX	0	124	4.82028
Hypoxia	PGX	0	147	4.99043
Hypoxia	PGX	0	160	5.07517
Hypoxia	PGX	0	127	4.84419
Hypoxia	PGX	0	105	4.65396
Hypoxia	PGX	0	117	4.76217
Hypoxia	PGX	0	114	4.7362
Hypoxia	PGX	0	130	4.86753
Hypoxia	PGX	0	85	4.44265
Hypoxia	PGX	0	138	4.92725
Hypoxia	PGX	0	116	4.75359
Hypoxia	PGX	0	139	4.93447
Hypoxia	PGX	0	166	5.11199
Hypoxia	PGX	0	144	4.96981
Hypoxia	PGX	0	117	4.76217
Hypoxia	PGX	0	169	5.1299
Hypoxia	PGX	0	135	4.90527
Hypoxia	PGX	0	161	5.0814
Hypoxia	PGX	0	173	5.15329
Hypoxia	PGX	0	109	4.69135
Hypoxia	PGX	0	164	5.09987
Hypoxia	PGX	0	110	4.70048
Hypoxia	PGX	0	164	5.09987
Hypoxia	PGX	0	141	4.94876
Hypoxia	PGX	0	146	4.98361
Hypoxia	PGX	0	132	4.8828
Hypoxia	PGX	0	159	5.0689
Hypoxia	PGX	0	122	4.80402
Hypoxia	PGX	0	173	5.15329
Hypoxia	PGX	0	143	4.96284
Hypoxia	PGX	0	143	4.96284
Hypoxia	PGX	0	167	5.11799
Hypoxia	PGX	0	199	5.2933
Hypoxia	PGX	0	117	4.76217
Hypoxia	PGX	0	117	4.76217
Hypoxia	PGX	0	84	4.43082
Hypoxia	PGX	0	164	5.09987
Hypoxia	PGX	0	162	5.0876
Hypoxia	PGX	0	146	4.98361
Hypoxia	PGX	0	143	4.96284
Hypoxia	PGX	0	88	4.47734
Hypoxia	PGX	0	175	5.16479
Hypoxia	PGX	0	164	5.09987
Hypoxia	PGX	0	140	4.94164
Hypoxia	PGX	0	117	4.76217
Hypoxia	PGX	0	94	4.54329
Hypoxia	PGX	0	117	4.76217
Hypoxia	PGX	0	83	4.41884
Hypoxia	PGX	0	150	5.01064
Hypoxia	PGX	0	193	5.26269
Normoxia	PGX	0	128	4.85203
Normoxia	PGX	0	165	5.10595
Normoxia	PGX	0	94	4.54329
Normoxia	PGX	0	155	5.04343
Normoxia	PGX	0	138	4.92725
Normoxia	PGX	0	136	4.91265
Normoxia	PGX	0	114	4.7362
Normoxia	PGX	0	154	5.03695
Normoxia	PGX	0	156	5.04986
Normoxia	PGX	0	180	5.19296
Normoxia	PGX	0	156	5.04986
Normoxia	PGX	0	153	5.03044
Normoxia	PGX	0	171	5.14166
Normoxia	PGX	0	163	5.09375
Normoxia	PGX	0	122	4.80402
Normoxia	PGX	0	124	4.82028
Normoxia	PGX	0	147	4.99043
Normoxia	PGX	0	160	5.07517
Normoxia	PGX	0	127	4.84419
Normoxia	PGX	0	105	4.65396
Normoxia	PGX	0	117	4.76217
Normoxia	PGX	0	114	4.7362
Normoxia	PGX	0	130	4.86753
Normoxia	PGX	0	85	4.44265
Normoxia	PGX	0	138	4.92725
Normoxia	PGX	0	116	4.75359
Normoxia	PGX	0	139	4.93447
Normoxia	PGX	0	166	5.11199
Normoxia	PGX	0	144	4.96981
Normoxia	PGX	0	117	4.76217
Normoxia	PGX	0	169	5.1299
Normoxia	PGX	0	135	4.90527
Normoxia	PGX	0	161	5.0814
Normoxia	PGX	0	173	5.15329
Normoxia	PGX	0	109	4.69135
Normoxia	PGX	0	164	5.09987
Normoxia	PGX	0	110	4.70048
Normoxia	PGX	0	164	5.09987
Normoxia	PGX	0	141	4.94876
Normoxia	PGX	0	146	4.98361
Normoxia	PGX	0	132	4.8828
Normoxia	PGX	0	159	5.0689
Normoxia	PGX	0	122	4.80402
Normoxia	PGX	0	173	5.15329
Normoxia	PGX	0	143	4.96284
Normoxia	PGX	0	143	4.96284
Normoxia	PGX	0	167	5.11799
Normoxia	PGX	0	199	5.2933
Normoxia	PGX	0	117	4.76217
Normoxia	PGX	0	117	4.76217
Normoxia	PGX	0	84	4.43082
Normoxia	PGX	0	164	5.09987
Normoxia	PGX	0	162	5.0876
Normoxia	PGX	0	146	4.98361
Normoxia	PGX	0	143	4.96284
Normoxia	PGX	0	88	4.47734
Normoxia	PGX	0	175	5.16479
Normoxia	PGX	0	164	5.09987
Normoxia	PGX	0	140	4.94164
Normoxia	PGX	0	117	4.76217
Normoxia	PGX	0	94	4.54329
Normoxia	PGX	0	117	4.76217
Normoxia	PGX	0	83	4.41884
Normoxia	PGX	0	150	5.01064
Normoxia	PGX	0	193	5.26269
Hypoxia	Control	18	335	5.81413
Hypoxia	Control	18	245	5.50126
Hypoxia	Control	18	254	5.53733
Hypoxia	Control	18	291	5.67332
Hypoxia	Control	18	848	6.74288
Hypoxia	Control	18	227	5.42495
Hypoxia	Control	18	207	5.33272
Hypoxia	Control	18	296	5.69036
Hypoxia	Control	18	285	5.65249
Hypoxia	Control	18	334	5.81114
Hypoxia	Control	18	214	5.36598
Hypoxia	Control	18	281	5.63835
Hypoxia	Control	18	320	5.76832
Hypoxia	Control	18	199	5.2933
Hypoxia	Control	18	177	5.17615
Hypoxia	Control	18	254	5.53733
Hypoxia	Control	18	174	5.15906
Hypoxia	Control	18	219	5.38907
Hypoxia	Control	18	213	5.36129
Hypoxia	Control	18	164	5.09987
Hypoxia	Control	18	214	5.36598
Hypoxia	Control	18	228	5.42935
Normoxia	Control	18	1424	7.26123
Normoxia	Control	18	1097	7.00033
Normoxia	Control	18	1158	7.05445
Normoxia	Control	18	1143	7.04141
Normoxia	Control	18	1008	6.91572
Normoxia	Control	18	1429	7.26473
Normoxia	Control	18	1143	7.04141
Normoxia	Control	18	1134	7.03351
Normoxia	Control	18	985	6.89264
Normoxia	Control	18	1477	7.29777
Normoxia	Control	18	1019	6.92658
Normoxia	Control	18	808	6.69456
Normoxia	Control	18	1162	7.0579
Normoxia	Control	18	1531	7.33368
Normoxia	Control	18	859	6.75577
Normoxia	Control	18	745	6.61338
Normoxia	Control	18	980	6.88755
Normoxia	Control	18	1234	7.11802
Normoxia	Control	18	1093	6.99668
Normoxia	Control	18	1081	6.98564
Normoxia	Control	18	952	6.85857
Normoxia	Control	18	1216	7.10332
Normoxia	Control	18	1017	6.92461
Normoxia	Control	18	943	6.84907
Normoxia	Control	18	1026	6.93342
Normoxia	Control	18	1263	7.14125
Normoxia	Control	18	1255	7.13489
Normoxia	Control	18	919	6.82329
Normoxia	Control	18	1620	7.39018
Normoxia	Control	18	1014	6.92166
Normoxia	Control	18	946	6.85224
Normoxia	Control	18	1190	7.08171
Normoxia	Control	18	1067	6.97261
Normoxia	Control	18	931	6.83626
Normoxia	Control	18	990	6.8977
Normoxia	Control	18	848	6.74288
Normoxia	Control	18	1700	7.43838
Normoxia	Control	18	797	6.68085
Normoxia	Control	18	1153	7.05012
Normoxia	Control	18	1172	7.06647
Normoxia	Control	18	993	6.90073
Normoxia	Control	18	1212	7.10003
Normoxia	Control	18	1112	7.01392
Normoxia	Control	18	1367	7.22037
Normoxia	Control	18	902	6.80461
Normoxia	Control	18	958	6.86485
Normoxia	Control	18	1231	7.11558
Normoxia	Control	18	948	6.85435
Normoxia	Control	18	875	6.77422
Normoxia	Control	18	939	6.84482
Normoxia	Control	18	1055	6.9613
Normoxia	Control	18	977	6.88449
Normoxia	Control	18	1530	7.33302
Normoxia	Control	18	1374	7.22548
Normoxia	Control	18	1192	7.08339
Normoxia	Control	18	948	6.85435
Normoxia	Control	18	974	6.88141
Normoxia	Control	18	984	6.89163
Normoxia	Control	18	1206	7.09506
Normoxia	Control	18	1073	6.97821
Normoxia	Control	18	961	6.86797
Normoxia	Control	18	990	6.8977
Normoxia	Control	18	1017	6.92461
Normoxia	Control	18	1100	7.00307
Normoxia	Control	18	1213	7.10085
Normoxia	Control	18	1543	7.34148
Normoxia	Control	18	1149	7.04665
Normoxia	Control	18	1413	7.25347
Normoxia	Control	18	951	6.85751
Normoxia	Control	18	1336	7.19744
Normoxia	Control	18	782	6.66185
Normoxia	Control	18	713	6.56948
Normoxia	Control	18	1233	7.11721
Normoxia	Control	18	1319	7.18463
Normoxia	Control	18	1055	6.9613
Normoxia	Control	18	1233	7.11721
Normoxia	Control	18	929	6.83411
Normoxia	Control	18	1015	6.92264
Normoxia	Control	18	1376	7.22694
Normoxia	Control	18	1049	6.95559
Normoxia	Control	18	1019	6.92658
Normoxia	Control	18	1152	7.04925
Normoxia	Control	18	1217	7.10414
Normoxia	Control	18	938	6.84375
Normoxia	Control	18	1037	6.94409
Normoxia	Control	18	1088	6.9921
Normoxia	Control	18	935	6.84055
Normoxia	Control	18	940	6.84588
Normoxia	Control	18	810	6.69703
Normoxia	Control	18	909	6.81235
Normoxia	Control	18	826	6.71659
Normoxia	Control	18	1279	7.15383
Normoxia	Control	18	1632	7.39756
Normoxia	Control	18	1256	7.13569
Normoxia	Control	18	436	6.07764
Normoxia	Control	18	916	6.82002
Normoxia	Control	18	1221	7.10743
Normoxia	Control	18	635	6.45362
Normoxia	Control	18	1638	7.40123
Normoxia	Control	18	745	6.61338
Normoxia	Control	18	1270	7.14677
Normoxia	Control	18	971	6.87833
Normoxia	Control	18	1838	7.51643
Normoxia	Control	18	1456	7.28345
Normoxia	Control	18	1576	7.36265
Normoxia	Control	18	1352	7.20934
Normoxia	Control	18	1319	7.18463
Normoxia	Control	18	1566	7.35628
Normoxia	Control	18	1574	7.36138
Normoxia	Control	18	1272	7.14835
Normoxia	Control	18	1669	7.41998
Normoxia	Control	18	1515	7.32317
Normoxia	Control	18	1501	7.31389
Normoxia	Control	18	1359	7.2145
Normoxia	Control	18	1656	7.41216
Normoxia	Control	18	1563	7.35436
Normoxia	Control	18	1147	7.04491
Hypoxia	PGX	18	1091	6.99485
Hypoxia	PGX	18	852	6.74759
Hypoxia	PGX	18	183	5.20949
Hypoxia	PGX	18	373	5.92158
Hypoxia	PGX	18	301	5.70711
Hypoxia	PGX	18	340	5.82895
Hypoxia	PGX	18	372	5.91889
Hypoxia	PGX	18	392	5.97126
Hypoxia	PGX	18	364	5.89715
Hypoxia	PGX	18	277	5.62402
Hypoxia	PGX	18	324	5.78074
Hypoxia	PGX	18	311	5.73979
Hypoxia	PGX	18	950	6.85646
Hypoxia	PGX	18	254	5.53733
Hypoxia	PGX	18	253	5.53339
Hypoxia	PGX	18	278	5.62762
Hypoxia	PGX	18	362	5.89164
Hypoxia	PGX	18	328	5.79301
Hypoxia	PGX	18	240	5.48064
Hypoxia	PGX	18	358	5.88053
Hypoxia	PGX	18	256	5.54518
Hypoxia	PGX	18	265	5.57973
Hypoxia	PGX	18	255	5.54126
Hypoxia	PGX	18	766	6.64118
Hypoxia	PGX	18	229	5.43372
Hypoxia	PGX	18	299	5.70044
Hypoxia	PGX	18	350	5.85793
Hypoxia	PGX	18	499	6.21261
Hypoxia	PGX	18	252	5.52943
Hypoxia	PGX	18	730	6.59304
Normoxia	PGX	18	680	6.52209
Normoxia	PGX	18	861	6.75809
Normoxia	PGX	18	581	6.36475
Normoxia	PGX	18	901	6.80351
Normoxia	PGX	18	1041	6.94794
Normoxia	PGX	18	582	6.36647
Normoxia	PGX	18	1157	7.05359
Normoxia	PGX	18	914	6.81783
Normoxia	PGX	18	925	6.82979
Normoxia	PGX	18	796	6.6796
Normoxia	PGX	18	970	6.8773
Normoxia	PGX	18	760	6.63332
Normoxia	PGX	18	859	6.75577
Normoxia	PGX	18	519	6.2519
Normoxia	PGX	18	1049	6.95559
Normoxia	PGX	18	869	6.76734
Normoxia	PGX	18	615	6.42162
Normoxia	PGX	18	1138	7.03703
Normoxia	PGX	18	824	6.71417
Normoxia	PGX	18	812	6.6995
Normoxia	PGX	18	794	6.67708
Normoxia	PGX	18	1033	6.94022
Normoxia	PGX	18	993	6.90073
Normoxia	PGX	18	533	6.27852
Normoxia	PGX	18	1163	7.05876
Normoxia	PGX	18	1061	6.96697
Normoxia	PGX	18	1202	7.09174
Normoxia	PGX	18	651	6.47851
Normoxia	PGX	18	869	6.76734
Normoxia	PGX	18	853	6.74876
Normoxia	PGX	18	1240	7.12287
Normoxia	PGX	18	799	6.68336
Normoxia	PGX	18	1227	7.11233
Normoxia	PGX	18	926	6.83087
Normoxia	PGX	18	832	6.72383
Normoxia	PGX	18	1152	7.04925
Normoxia	PGX	18	964	6.87109
Normoxia	PGX	18	1264	7.14204
Normoxia	PGX	18	1244	7.12609
Normoxia	PGX	18	1383	7.23201
Normoxia	PGX	18	1124	7.02465
Normoxia	PGX	18	1336	7.19744
Normoxia	PGX	18	398	5.98645
Normoxia	PGX	18	1033	6.94022
Normoxia	PGX	18	826	6.71659
Normoxia	PGX	18	807	6.69332
Normoxia	PGX	18	1126	7.02643
Normoxia	PGX	18	1274	7.14992
Normoxia	PGX	18	1243	7.12528
Normoxia	PGX	18	696	6.54535
Normoxia	PGX	18	293	5.68017
Normoxia	PGX	18	1082	6.98657
Normoxia	PGX	18	756	6.62804
Normoxia	PGX	18	686	6.53088
Normoxia	PGX	18	568	6.34212
Normoxia	PGX	18	797	6.68085
Normoxia	PGX	18	329	5.79606
Normoxia	PGX	18	981	6.88857
Normoxia	PGX	18	1022	6.92952
Normoxia	PGX	18	886	6.78672
Normoxia	PGX	18	760	6.63332
Normoxia	PGX	18	865	6.76273
Normoxia	PGX	18	900	6.80239
Normoxia	PGX	18	1003	6.91075
Normoxia	PGX	18	905	6.80793
Normoxia	PGX	18	1002	6.90975
Normoxia	PGX	18	823	6.71296
Normoxia	PGX	18	957	6.8638
Normoxia	PGX	18	1281	7.1554
Normoxia	PGX	18	1337	7.19818
Normoxia	PGX	18	735	6.59987
Normoxia	PGX	18	1035	6.94216
Normoxia	PGX	18	840	6.7334
Normoxia	PGX	18	758	6.63068
Normoxia	PGX	18	853	6.74876
Normoxia	PGX	18	1108	7.01031
Normoxia	PGX	18	948	6.85435
Normoxia	PGX	18	964	6.87109
Normoxia	PGX	18	974	6.88141
Normoxia	PGX	18	1039	6.94601
Normoxia	PGX	18	1074	6.97915
Normoxia	PGX	18	1307	7.17549
Normoxia	PGX	18	567	6.34036
Normoxia	PGX	18	1165	7.06048
Normoxia	PGX	18	987	6.89467
Normoxia	PGX	18	1125	7.02554
Normoxia	PGX	18	955	6.86171
Normoxia	PGX	18	1542	7.34084
Normoxia	PGX	18	910	6.81344
Normoxia	PGX	18	1085	6.98934
Normoxia	PGX	18	754	6.62539
Normoxia	PGX	18	1070	6.97541
Normoxia	PGX	18	903	6.80572
Normoxia	PGX	18	970	6.8773
Normoxia	PGX	18	1017	6.92461
Normoxia	PGX	18	906	6.80904
Normoxia	PGX	18	941	6.84694
Normoxia	PGX	18	954	6.86066
Normoxia	PGX	18	994	6.90174
Normoxia	PGX	18	789	6.67077
Normoxia	PGX	18	419	6.03787
Normoxia	PGX	18	740	6.60665
Normoxia	PGX	18	1043	6.94986
Normoxia	PGX	18	1040	6.94698
Normoxia	PGX	18	734	6.59851
Normoxia	PGX	18	681	6.52356
Normoxia	PGX	18	925	6.82979
Normoxia	PGX	18	821	6.71052
Normoxia	PGX	18	849	6.74406
Normoxia	PGX	18	590	6.38012
Normoxia	PGX	18	831	6.72263
Normoxia	PGX	18	777	6.65544
Normoxia	PGX	18	805	6.69084
Normoxia	PGX	18	825	6.71538
Normoxia	PGX	18	686	6.53088
Normoxia	PGX	18	1593	7.37337
Normoxia	PGX	18	1509	7.3192
Normoxia	PGX	18	1304	7.17319
Normoxia	PGX	18	1189	7.08087
Normoxia	PGX	18	1633	7.39817
Normoxia	PGX	18	1130	7.02997
Normoxia	PGX	18	274	5.61313
Normoxia	PGX	18	1470	7.29302
Normoxia	PGX	18	1392	7.2385
Normoxia	PGX	18	1179	7.07242
Normoxia	PGX	18	884	6.78446
Normoxia	PGX	18	1192	7.08339
Normoxia	PGX	18	1325	7.18917
Normoxia	PGX	18	1203	7.09257
Normoxia	PGX	18	1278	7.15305
Normoxia	PGX	18	1326	7.18992
Normoxia	PGX	18	1222	7.10824
Normoxia	PGX	18	717	6.57508
Normoxia	PGX	18	1224	7.10988
Normoxia	PGX	18	1454	7.28207
Normoxia	PGX	18	1469	7.29234
Normoxia	PGX	18	1375	7.22621
Normoxia	PGX	18	844	6.73815
Normoxia	PGX	18	1523	7.32844
Normoxia	PGX	18	1329	7.19218
Normoxia	PGX	18	1356	7.21229
Normoxia	PGX	18	1553	7.34794
Normoxia	PGX	18	1262	7.14045
Normoxia	PGX	18	1252	7.1325
Normoxia	PGX	18	1519	7.32581
Normoxia	PGX	18	1295	7.16627
Normoxia	PGX	18	1297	7.16781
Normoxia	PGX	18	1295	7.16627
Normoxia	PGX	18	1575	7.36201
Normoxia	PGX	18	1643	7.40428
Normoxia	PGX	18	1508	7.31854
Normoxia	PGX	18	1208	7.09672
Normoxia	PGX	18	383	5.94803
Normoxia	PGX	18	1598	7.37651
Normoxia	PGX	18	278	5.62762
Normoxia	PGX	18	1374	7.22548
Normoxia	PGX	18	1563	7.35436
Normoxia	PGX	18	1505	7.31655
Normoxia	PGX	18	1376	7.22694
Normoxia	PGX	18	1276	7.15149
Normoxia	PGX	18	1333	7.19519
Normoxia	PGX	18	1655	7.41156
Normoxia	PGX	18	1389	7.23634
Normoxia	PGX	18	1272	7.14835
Normoxia	PGX	18	1377	7.22766
Normoxia	PGX	18	1313	7.18007
Normoxia	PGX	18	984	6.89163
Normoxia	PGX	18	1620	7.39018
Normoxia	PGX	18	1330	7.19293
Normoxia	PGX	18	1504	7.31588
Normoxia	PGX	18	1414	7.25418
Normoxia	PGX	18	1427	7.26333
Normoxia	PGX	18	1262	7.14045
Normoxia	PGX	18	1245	7.12689
Normoxia	PGX	18	1231	7.11558
Normoxia	PGX	18	1416	7.25559
Normoxia	PGX	18	1576	7.36265
Normoxia	PGX	18	1357	7.21303
Normoxia	PGX	18	1623	7.39203
Normoxia	PGX	18	1236	7.11964
Normoxia	PGX	18	1353	7.21008
Normoxia	PGX	18	770	6.64639
Normoxia	PGX	18	1145	7.04316
Normoxia	PGX	18	1470	7.29302
Normoxia	PGX	18	1446	7.27656
Normoxia	PGX	18	1457	7.28413
Normoxia	PGX	18	1232	7.11639
Normoxia	PGX	18	1524	7.32909
Normoxia	PGX	18	1580	7.36518
Normoxia	PGX	18	1496	7.31055
Normoxia	PGX	18	1232	7.11639
Normoxia	PGX	18	1470	7.29302
Normoxia	PGX	18	1571	7.35947
Normoxia	PGX	18	1345	7.20415
Normoxia	PGX	18	1195	7.0859
Normoxia	PGX	18	1169	7.0639
Normoxia	PGX	18	1472	7.29438
Normoxia	PGX	18	1336	7.19744
Normoxia	PGX	18	1193	7.08423
Normoxia	PGX	18	652	6.48004
Normoxia	PGX	18	1301	7.17089
Normoxia	PGX	18	1395	7.24065
Normoxia	PGX	18	1327	7.19068
Normoxia	PGX	18	1078	6.98286
Normoxia	PGX	18	493	6.20051
Normoxia	PGX	18	1484	7.3025
Normoxia	PGX	18	1540	7.33954
Normoxia	PGX	18	1502	7.31455
Normoxia	PGX	18	1210	7.09838
Normoxia	PGX	18	454	6.1181
Normoxia	PGX	18	707	6.56103
Normoxia	PGX	18	959	6.86589
Normoxia	PGX	18	1087	6.99118
Normoxia	PGX	18	401	5.99396
Normoxia	PGX	18	733	6.59715
Normoxia	PGX	18	864	6.76157
Normoxia	PGX	18	1295	7.16627
Normoxia	PGX	18	1167	7.06219
Normoxia	PGX	18	903	6.80572
Normoxia	PGX	18	394	5.97635
Normoxia	PGX	18	415	6.02828
Normoxia	PGX	18	543	6.29711
Normoxia	PGX	18	573	6.35089
Normoxia	PGX	18	649	6.47543
Normoxia	PGX	18	567	6.34036
Normoxia	PGX	18	680	6.52209
Normoxia	PGX	18	620	6.42972
Normoxia	PGX	18	448	6.10479
Normoxia	PGX	18	567	6.34036
Normoxia	PGX	18	376	5.92959
Normoxia	PGX	18	628	6.44254
Normoxia	PGX	18	415	6.02828
Normoxia	PGX	18	433	6.07074
Normoxia	PGX	18	477	6.16752
Normoxia	PGX	18	636	6.4552
Normoxia	PGX	18	429	6.06146
Normoxia	PGX	18	292	5.67675
Normoxia	PGX	18	493	6.20051
Normoxia	PGX	18	558	6.32436
Normoxia	PGX	18	447	6.10256
Normoxia	PGX	18	478	6.16961
Normoxia	PGX	18	1093	6.99668
Normoxia	PGX	18	911	6.81454
Normoxia	PGX	18	1148	7.04578
Normoxia	PGX	18	1156	7.05272
Normoxia	PGX	18	1014	6.92166
Normoxia	PGX	18	1232	7.11639
Normoxia	PGX	18	1054	6.96035
Normoxia	PGX	18	1257	7.13648
Normoxia	PGX	18	1110	7.01212
Normoxia	PGX	18	1162	7.0579
Normoxia	PGX	18	1056	6.96224
Normoxia	PGX	18	1039	6.94601
Normoxia	PGX	18	1257	7.13648
Normoxia	PGX	18	1013	6.92067
Normoxia	PGX	18	788	6.6695
Normoxia	PGX	18	930	6.83518
Normoxia	PGX	18	861	6.75809
Normoxia	PGX	18	1006	6.91374
Normoxia	PGX	18	1083	6.98749
Normoxia	PGX	18	982	6.88959
Normoxia	PGX	18	995	6.90274
Normoxia	PGX	18	884	6.78446
Normoxia	PGX	18	1001	6.90875
Normoxia	PGX	18	1284	7.15774
Normoxia	PGX	18	1088	6.9921
Normoxia	PGX	18	869	6.76734
Normoxia	PGX	18	1151	7.04839
Normoxia	PGX	18	1354	7.21082
Normoxia	PGX	18	1275	7.1507
Normoxia	PGX	18	1183	7.07581
Normoxia	PGX	18	986	6.89366
Normoxia	PGX	18	1264	7.14204
Normoxia	PGX	18	875	6.77422
Normoxia	PGX	18	1201	7.09091
Normoxia	PGX	18	980	6.88755
Normoxia	PGX	18	1026	6.93342
Normoxia	PGX	18	1251	7.1317
Normoxia	PGX	18	1249	7.1301
Normoxia	PGX	18	954	6.86066
Normoxia	PGX	18	1172	7.06647
Normoxia	PGX	18	957	6.8638
Normoxia	PGX	18	754	6.62539
Normoxia	PGX	18	876	6.77537
Normoxia	PGX	18	817	6.70564
Normoxia	PGX	18	1294	7.16549
Normoxia	PGX	18	1159	7.05531
Normoxia	PGX	18	995	6.90274
Normoxia	PGX	18	918	6.8222
Normoxia	PGX	18	803	6.68835
Normoxia	PGX	18	521	6.25575
Normoxia	PGX	18	459	6.12905
Normoxia	PGX	18	527	6.2672
Normoxia	PGX	18	629	6.44413
Normoxia	PGX	18	447	6.10256
Normoxia	PGX	18	476	6.16542
Normoxia	PGX	18	431	6.06611
Normoxia	PGX	18	600	6.39693
Normoxia	PGX	18	629	6.44413
Normoxia	PGX	18	566	6.33859
Normoxia	PGX	18	1003	6.91075
Normoxia	PGX	18	336	5.81711
Normoxia	PGX	18	882	6.78219
Normoxia	PGX	18	651	6.47851
Normoxia	PGX	18	487	6.18826
Normoxia	PGX	18	694	6.54247
Normoxia	PGX	18	659	6.49072
Normoxia	PGX	18	620	6.42972
Normoxia	PGX	18	656	6.48616
Normoxia	PGX	18	554	6.31716
Normoxia	PGX	18	476	6.16542
Normoxia	PGX	18	368	5.90808
Normoxia	PGX	18	365	5.8999
Normoxia	PGX	18	386	5.95584
Normoxia	PGX	18	576	6.35611
Normoxia	PGX	18	738	6.60394
Normoxia	PGX	18	426	6.05444
Normoxia	PGX	18	498	6.2106
Normoxia	PGX	18	538	6.28786
Normoxia	PGX	18	455	6.1203
Normoxia	PGX	18	657	6.48768
Normoxia	PGX	18	726	6.58755
Normoxia	PGX	18	534	6.2804
Normoxia	PGX	18	668	6.50429
Normoxia	PGX	18	606	6.40688
Normoxia	PGX	18	738	6.60394
Normoxia	PGX	18	508	6.23048
Normoxia	PGX	18	395	5.97889
Normoxia	PGX	18	1714	7.44659

## Sheet: Imp-L2def42 data
label	genotype	O2	area (µm2)	log area (µm2)
300-1-2-25-21	60000	Normoxia	2.36638e+06	14.6769
301-1-2-25-21	60000	Normoxia	2.45581e+06	14.714
302-1-2-25-21	60000	Normoxia	2.15193e+06	14.5819
303-1-2-25-21	60000	Normoxia	2.0816e+06	14.5486
304-1-2-25-21	60000	Normoxia	2.27652e+06	14.6382
305-1-2-25-21	60000	Normoxia	1.98529e+06	14.5013
306-1-2-25-21	60000	Normoxia	2.05949e+06	14.538
307-1-2-25-21	60000	Normoxia	1.89668e+06	14.4556
308-1-2-25-21	60000	Normoxia	2.12748e+06	14.5704
309-1-2-25-21	60000	Normoxia	2.15312e+06	14.5824
310-1-2-25-21	60000	Normoxia	2.02559e+06	14.5214
311-1-2-25-21	60000	Normoxia	2.34313e+06	14.667
312-1-2-25-21	60000	Normoxia	2.05165e+06	14.5342
313-1-2-25-21	60000	Normoxia	2.09872e+06	14.5568
314-1-2-25-21	60000	Normoxia	2.00315e+06	14.5102
315-1-2-25-21	60000	Normoxia	2.53417e+06	14.7454
316-1-2-25-21	60000	Normoxia	2.18341e+06	14.5964
317-1-2-25-21	60000	Normoxia	2.42187e+06	14.7001
318-1-2-25-21	60000	Normoxia	2.6567e+06	14.7926
319-1-2-25-21	60000	Normoxia	2.45207e+06	14.7124
320-1-2-25-21	60000	Normoxia	2.53668e+06	14.7464
321-1-2-25-21	60000	Normoxia	2.43516e+06	14.7055
322-1-2-25-21	60000	Normoxia	2.50184e+06	14.7325
323-1-2-25-21	60000	Normoxia	2.09168e+06	14.5535
324-1-2-25-21	60000	Normoxia	1.90991e+06	14.4626
325-1-2-25-21	60000	Normoxia	2.50037e+06	14.7319
326-1-2-25-21	60000	Normoxia	2.15487e+06	14.5832
327-1-2-25-21	60000	Normoxia	2.2527e+06	14.6276
328-1-2-25-21	60000	Normoxia	1.7874e+06	14.3963
329-1-2-25-21	60000	Normoxia	1.97109e+06	14.4941
330-1-2-25-21	60000	Normoxia	1.73287e+06	14.3653
331-1-2-25-21	60000	Normoxia	2.05878e+06	14.5376
332-1-2-25-21	60000	Normoxia	2.1557e+06	14.5836
333-1-2-25-21	60000	Normoxia	2.39898e+06	14.6906
334-1-2-25-21	60000	Normoxia	2.30538e+06	14.6508
335-1-2-25-21	60000	Normoxia	1.9321e+06	14.4741
336-1-2-25-21	60000	Normoxia	1.85057e+06	14.431
337-1-2-25-21	60000	Normoxia	1.94246e+06	14.4795
338-1-2-25-21	60000	Normoxia	2.09687e+06	14.556
339-1-2-25-21	60000	Normoxia	2.48439e+06	14.7255
340-1-2-25-21	60000	Normoxia	2.57729e+06	14.7623
341-1-2-25-21	60000	Normoxia	1.83697e+06	14.4236
342-1-2-25-21	60000	Normoxia	2.14124e+06	14.5769
343-1-2-25-21	60000	Normoxia	2.18843e+06	14.5987
344-1-2-25-21	60000	Normoxia	1.99933e+06	14.5083
345-1-2-25-21	60000	Normoxia	2.34334e+06	14.6671
346-1-2-25-21	60000	Normoxia	2.24165e+06	14.6227
347-1-2-25-21	60000	Normoxia	2.40217e+06	14.6919
348-1-2-25-21	60000	Normoxia	2.33962e+06	14.6655
349-1-2-25-21	60000	Normoxia	1.98259e+06	14.4999
350-1-2-25-21	60000	Normoxia	2.00696e+06	14.5121
351-1-2-25-21	60000	Normoxia	2.0728e+06	14.5444
352-1-2-25-21	60000	Normoxia	1.99932e+06	14.5083
353-1-2-25-21	60000	Normoxia	2.03337e+06	14.5252
354-1-2-25-21	60000	Normoxia	2.34353e+06	14.6672
355-1-2-25-21	60000	Normoxia	2.21163e+06	14.6092
356-1-2-25-21	60000	Normoxia	2.33871e+06	14.6651
357-1-2-25-21	60000	Normoxia	2.10714e+06	14.5608
358-1-2-25-21	60000	Normoxia	2.00663e+06	14.512
359-1-2-25-21	60000	Normoxia	2.13819e+06	14.5755
360-1-2-25-21	60000	Normoxia	2.02446e+06	14.5208
361-1-2-25-21	60000	Normoxia	2.15489e+06	14.5832
362-1-2-25-21	60000	Normoxia	2.0516e+06	14.5341
363-1-2-25-21	60000	Normoxia	2.05662e+06	14.5366
364-1-2-25-21	60000	Normoxia	1.94477e+06	14.4807
365-1-2-25-21	60000	Normoxia	1.93958e+06	14.478
366-1-2-25-21	60000	Normoxia	2.29682e+06	14.647
367-1-2-25-21	60000	Normoxia	2.12446e+06	14.569
368-1-2-25-21	60000	Normoxia	1.95962e+06	14.4883
369-1-2-25-21	60000	Normoxia	1.92755e+06	14.4718
370-1-2-25-21	60000	Normoxia	1.97181e+06	14.4945
371-1-2-25-21	60000	Normoxia	1.6683e+06	14.3273
372-1-2-25-21	60000	Normoxia	2.027e+06	14.5221
373-1-2-25-21	60000	Normoxia	2.07366e+06	14.5448
374-1-2-25-21	60000	Normoxia	2.11441e+06	14.5643
375-1-2-25-21	60000	Normoxia	2.20093e+06	14.6044
376-1-2-25-21	60000	Normoxia	1.9288e+06	14.4724
377-1-2-25-21	60000	Normoxia	2.10868e+06	14.5616
378-1-2-25-21	60000	Normoxia	1.98447e+06	14.5009
379-1-2-25-21	60000	Normoxia	1.88454e+06	14.4492
380-1-2-25-21	60000	Normoxia	1.86613e+06	14.4394
300-1-3-4-21	60000	AL3Hypoxia	1.67376e+06	14.3306
301-1-3-4-21	60000	AL3Hypoxia	1.51917e+06	14.2337
302-1-3-4-21	60000	AL3Hypoxia	1.28585e+06	14.0669
303-1-3-4-21	60000	AL3Hypoxia	1.72386e+06	14.3601
304-1-3-4-21	60000	AL3Hypoxia	1.81763e+06	14.413
305-1-3-4-21	60000	AL3Hypoxia	1.8374e+06	14.4239
306-1-3-4-21	60000	AL3Hypoxia	1.47532e+06	14.2044
307-1-3-4-21	60000	AL3Hypoxia	1.84353e+06	14.4272
308-1-3-4-21	60000	AL3Hypoxia	1.49385e+06	14.2169
309-1-3-4-21	60000	AL3Hypoxia	2.04336e+06	14.5301
310-1-3-4-21	60000	AL3Hypoxia	1.56244e+06	14.2618
311-1-3-4-21	60000	AL3Hypoxia	1.88634e+06	14.4501
312-1-3-4-21	60000	AL3Hypoxia	1.74021e+06	14.3695
313-1-3-4-21	60000	AL3Hypoxia	1.91741e+06	14.4665
314-1-3-4-21	60000	AL3Hypoxia	1.82258e+06	14.4158
315-1-3-4-21	60000	AL3Hypoxia	1.7045e+06	14.3488
316-1-3-4-21	60000	AL3Hypoxia	1.84373e+06	14.4273
317-1-3-4-21	60000	AL3Hypoxia	1.73839e+06	14.3685
318-1-3-4-21	60000	AL3Hypoxia	1.88259e+06	14.4482
319-1-3-4-21	60000	AL3Hypoxia	1.61215e+06	14.2931
320-1-3-4-21	60000	AL3Hypoxia	1.91549e+06	14.4655
321-1-3-4-21	60000	AL3Hypoxia	1.25413e+06	14.042
322-1-3-4-21	60000	AL3Hypoxia	1.49528e+06	14.2178
323-1-3-4-21	60000	AL3Hypoxia	1.88874e+06	14.4514
324-1-3-4-21	60000	AL3Hypoxia	1.8165e+06	14.4124
325-1-3-4-21	60000	AL3Hypoxia	1.57279e+06	14.2684
326-1-3-4-21	60000	AL3Hypoxia	1.79732e+06	14.4018
327-1-3-4-21	60000	AL3Hypoxia	1.88705e+06	14.4505
328-1-3-4-21	60000	AL3Hypoxia	1.56097e+06	14.2608
329-1-3-4-21	60000	AL3Hypoxia	1.82908e+06	14.4193
330-1-3-4-21	60000	AL3Hypoxia	1.56017e+06	14.2603
331-1-3-4-21	60000	AL3Hypoxia	1.80235e+06	14.4046
332-1-3-4-21	60000	AL3Hypoxia	1.84495e+06	14.428
333-1-3-4-21	60000	AL3Hypoxia	1.55662e+06	14.258
334-1-3-4-21	60000	AL3Hypoxia	1.98275e+06	14.5
335-1-3-4-21	60000	AL3Hypoxia	1.49709e+06	14.219
336-1-3-4-21	60000	AL3Hypoxia	1.92696e+06	14.4715
337-1-3-4-21	60000	AL3Hypoxia	1.65297e+06	14.3181
338-1-3-4-21	60000	AL3Hypoxia	1.65544e+06	14.3196
339-1-3-4-21	60000	AL3Hypoxia	1.56022e+06	14.2603
340-1-3-4-21	60000	AL3Hypoxia	1.50547e+06	14.2246
341-1-3-4-21	60000	AL3Hypoxia	1.55535e+06	14.2572
342-1-3-4-21	60000	AL3Hypoxia	1.87049e+06	14.4417
343-1-3-4-21	60000	AL3Hypoxia	1.37426e+06	14.1334
344-1-3-4-21	60000	AL3Hypoxia	1.44983e+06	14.187
345-1-3-4-21	60000	AL3Hypoxia	1.61953e+06	14.2976
346-1-3-4-21	60000	AL3Hypoxia	1.52581e+06	14.238
347-1-3-4-21	60000	AL3Hypoxia	1.67506e+06	14.3314
348-1-3-4-21	60000	AL3Hypoxia	1.62908e+06	14.3035
349-1-3-4-21	60000	AL3Hypoxia	1.27734e+06	14.0603
350-1-3-4-21	60000	AL3Hypoxia	1.37943e+06	14.1372
351-1-3-4-21	60000	AL3Hypoxia	1.80716e+06	14.4073
352-1-3-4-21	60000	AL3Hypoxia	1.31311e+06	14.0879
353-1-3-4-21	60000	AL3Hypoxia	1.16172e+06	13.9654
354-1-3-4-21	60000	AL3Hypoxia	1.4459e+06	14.1842
355-1-3-4-21	60000	AL3Hypoxia	1.35964e+06	14.1227
356-1-3-4-21	60000	AL3Hypoxia	1.18377e+06	13.9842
357-1-3-4-21	60000	AL3Hypoxia	2.03594e+06	14.5265
358-1-3-4-21	60000	AL3Hypoxia	1.70114e+06	14.3468
359-1-3-4-21	60000	AL3Hypoxia	1.63226e+06	14.3055
360-1-3-4-21	60000	AL3Hypoxia	1.15568e+06	13.9602
361-1-3-4-21	60000	AL3Hypoxia	1.50809e+06	14.2264
362-1-3-4-21	60000	AL3Hypoxia	1.67749e+06	14.3328
363-1-3-4-21	60000	AL3Hypoxia	1.6796e+06	14.3341
364-1-3-4-21	60000	AL3Hypoxia	1.47202e+06	14.2021
365-1-3-4-21	60000	AL3Hypoxia	1.87182e+06	14.4424
366-1-3-4-21	60000	AL3Hypoxia	1.71576e+06	14.3554
367-1-3-4-21	60000	AL3Hypoxia	1.33891e+06	14.1074
368-1-3-4-21	60000	AL3Hypoxia	1.59305e+06	14.2812
369-1-3-4-21	60000	AL3Hypoxia	1.66222e+06	14.3237
370-1-3-4-21	60000	AL3Hypoxia	1.21911e+06	14.0136
371-1-3-4-21	60000	AL3Hypoxia	1.45806e+06	14.1926
372-1-3-4-21	60000	AL3Hypoxia	1.88268e+06	14.4482
373-1-3-4-21	60000	AL3Hypoxia	1.82328e+06	14.4161
300-2-2-25-21	ImpL2DEF42	Normoxia	2.00059e+06	14.509
301-2-2-25-21	ImpL2DEF42	Normoxia	1.9017e+06	14.4583
302-2-2-25-21	ImpL2DEF42	Normoxia	2.22159e+06	14.6137
303-2-2-25-21	ImpL2DEF42	Normoxia	1.89366e+06	14.454
304-2-2-25-21	ImpL2DEF42	Normoxia	2.09309e+06	14.5542
305-2-2-25-21	ImpL2DEF42	Normoxia	1.89864e+06	14.4566
306-2-2-25-21	ImpL2DEF42	Normoxia	2.32181e+06	14.6579
307-2-2-25-21	ImpL2DEF42	Normoxia	2.27353e+06	14.6368
308-2-2-25-21	ImpL2DEF42	Normoxia	1.99072e+06	14.504
309-2-2-25-21	ImpL2DEF42	Normoxia	1.97748e+06	14.4973
310-2-2-25-21	ImpL2DEF42	Normoxia	2.21977e+06	14.6129
311-2-2-25-21	ImpL2DEF42	Normoxia	1.98082e+06	14.499
312-2-2-25-21	ImpL2DEF42	Normoxia	1.94001e+06	14.4782
313-2-2-25-21	ImpL2DEF42	Normoxia	2.1864e+06	14.5978
314-2-2-25-21	ImpL2DEF42	Normoxia	2.32345e+06	14.6586
315-2-2-25-21	ImpL2DEF42	Normoxia	1.98199e+06	14.4996
316-2-2-25-21	ImpL2DEF42	Normoxia	1.96989e+06	14.4935
317-2-2-25-21	ImpL2DEF42	Normoxia	2.0403e+06	14.5286
318-2-2-25-21	ImpL2DEF42	Normoxia	1.99323e+06	14.5053
319-2-2-25-21	ImpL2DEF42	Normoxia	1.94198e+06	14.4792
320-2-2-25-21	ImpL2DEF42	Normoxia	1.94425e+06	14.4804
321-2-2-25-21	ImpL2DEF42	Normoxia	2.37395e+06	14.6801
322-2-2-25-21	ImpL2DEF42	Normoxia	2.16339e+06	14.5872
323-2-2-25-21	ImpL2DEF42	Normoxia	1.96091e+06	14.4889
324-2-2-25-21	ImpL2DEF42	Normoxia	1.94163e+06	14.479
325-2-2-25-21	ImpL2DEF42	Normoxia	2.3427e+06	14.6668
326-2-2-25-21	ImpL2DEF42	Normoxia	1.81858e+06	14.4136
327-2-2-25-21	ImpL2DEF42	Normoxia	2.22478e+06	14.6152
328-2-2-25-21	ImpL2DEF42	Normoxia	2.28875e+06	14.6435
329-2-2-25-21	ImpL2DEF42	Normoxia	1.96191e+06	14.4894
330-2-2-25-21	ImpL2DEF42	Normoxia	2.15527e+06	14.5834
331-2-2-25-21	ImpL2DEF42	Normoxia	2.06598e+06	14.5411
332-2-2-25-21	ImpL2DEF42	Normoxia	2.17288e+06	14.5916
333-2-2-25-21	ImpL2DEF42	Normoxia	1.91837e+06	14.467
334-2-2-25-21	ImpL2DEF42	Normoxia	2.17273e+06	14.5915
335-2-2-25-21	ImpL2DEF42	Normoxia	1.97377e+06	14.4955
336-2-2-25-21	ImpL2DEF42	Normoxia	2.0133e+06	14.5153
337-2-2-25-21	ImpL2DEF42	Normoxia	1.93951e+06	14.4779
338-2-2-25-21	ImpL2DEF42	Normoxia	1.95012e+06	14.4834
339-2-2-25-21	ImpL2DEF42	Normoxia	2.04547e+06	14.5311
340-2-2-25-21	ImpL2DEF42	Normoxia	2.27188e+06	14.6361
341-2-2-25-21	ImpL2DEF42	Normoxia	1.9279e+06	14.4719
342-2-2-25-21	ImpL2DEF42	Normoxia	1.9548e+06	14.4858
343-2-2-25-21	ImpL2DEF42	Normoxia	1.90136e+06	14.4581
344-2-2-25-21	ImpL2DEF42	Normoxia	1.94427e+06	14.4804
345-2-2-25-21	ImpL2DEF42	Normoxia	2.23064e+06	14.6178
346-2-2-25-21	ImpL2DEF42	Normoxia	2.05382e+06	14.5352
347-2-2-25-21	ImpL2DEF42	Normoxia	1.87265e+06	14.4429
348-2-2-25-21	ImpL2DEF42	Normoxia	1.89179e+06	14.453
349-2-2-25-21	ImpL2DEF42	Normoxia	2.18358e+06	14.5965
350-2-2-25-21	ImpL2DEF42	Normoxia	2.20606e+06	14.6067
351-2-2-25-21	ImpL2DEF42	Normoxia	2.30331e+06	14.6499
352-2-2-25-21	ImpL2DEF42	Normoxia	1.89733e+06	14.456
353-2-2-25-21	ImpL2DEF42	Normoxia	1.8522e+06	14.4319
354-2-2-25-21	ImpL2DEF42	Normoxia	1.93044e+06	14.4733
355-2-2-25-21	ImpL2DEF42	Normoxia	2.27317e+06	14.6367
356-2-2-25-21	ImpL2DEF42	Normoxia	2.2747e+06	14.6374
357-2-2-25-21	ImpL2DEF42	Normoxia	2.25822e+06	14.6301
358-2-2-25-21	ImpL2DEF42	Normoxia	2.00113e+06	14.5092
359-2-2-25-21	ImpL2DEF42	Normoxia	2.26366e+06	14.6325
360-2-2-25-21	ImpL2DEF42	Normoxia	1.99171e+06	14.5045
361-2-2-25-21	ImpL2DEF42	Normoxia	1.98486e+06	14.5011
362-2-2-25-21	ImpL2DEF42	Normoxia	1.95226e+06	14.4845
363-2-2-25-21	ImpL2DEF42	Normoxia	1.9138e+06	14.4646
364-2-2-25-21	ImpL2DEF42	Normoxia	1.95881e+06	14.4878
365-2-2-25-21	ImpL2DEF42	Normoxia	2.20724e+06	14.6073
366-2-2-25-21	ImpL2DEF42	Normoxia	1.92728e+06	14.4716
367-2-2-25-21	ImpL2DEF42	Normoxia	2.2495e+06	14.6262
368-2-2-25-21	ImpL2DEF42	Normoxia	2.24359e+06	14.6236
369-2-2-25-21	ImpL2DEF42	Normoxia	2.33801e+06	14.6648
370-2-2-25-21	ImpL2DEF42	Normoxia	2.27506e+06	14.6375
371-2-2-25-21	ImpL2DEF42	Normoxia	2.02096e+06	14.5191
372-2-2-25-21	ImpL2DEF42	Normoxia	1.96058e+06	14.4888
373-2-2-25-21	ImpL2DEF42	Normoxia	2.01771e+06	14.5175
374-2-2-25-21	ImpL2DEF42	Normoxia	2.00182e+06	14.5096
375-2-2-25-21	ImpL2DEF42	Normoxia	2.34538e+06	14.668
376-2-2-25-21	ImpL2DEF42	Normoxia	1.84451e+06	14.4277
377-2-2-25-21	ImpL2DEF42	Normoxia	1.9549e+06	14.4858
378-2-2-25-21	ImpL2DEF42	Normoxia	1.98039e+06	14.4988
379-2-2-25-21	ImpL2DEF42	Normoxia	2.26831e+06	14.6345
380-2-2-25-21	ImpL2DEF42	Normoxia	1.92262e+06	14.4692
300-1-3-11-21	ImpL2DEF42	AL3Hypoxia	1.83649e+06	14.4234
301-1-3-11-21	ImpL2DEF42	AL3Hypoxia	1.54271e+06	14.249
302-1-3-11-21	ImpL2DEF42	AL3Hypoxia	1.79186e+06	14.3988
303-1-3-11-21	ImpL2DEF42	AL3Hypoxia	1.97868e+06	14.4979
304-1-3-11-21	ImpL2DEF42	AL3Hypoxia	2.02262e+06	14.5199
305-1-3-11-21	ImpL2DEF42	AL3Hypoxia	1.97448e+06	14.4958
306-1-3-11-21	ImpL2DEF42	AL3Hypoxia	1.91559e+06	14.4655
307-1-3-11-21	ImpL2DEF42	AL3Hypoxia	2.07146e+06	14.5438
308-1-3-11-21	ImpL2DEF42	AL3Hypoxia	1.76437e+06	14.3833
309-1-3-11-21	ImpL2DEF42	AL3Hypoxia	2.12706e+06	14.5703
310-1-3-11-21	ImpL2DEF42	AL3Hypoxia	1.86493e+06	14.4387
311-1-3-11-21	ImpL2DEF42	AL3Hypoxia	1.71231e+06	14.3534
312-1-3-11-21	ImpL2DEF42	AL3Hypoxia	1.87043e+06	14.4417
